# Supplementary material for: mbs: modifying Hudson's ms software to generate samples of DNA sequences with a biallelic site under selection
Source: BMC Bioinformatics. 2009 May 30;10:166. doi: 10.1186/1471-2105-10-166 (PMC2693440; doi:10.1186/1471-2105-10-166)
Supplement: Additional file 1 — mbs source code and readme file. The compressed source code and the readme file for mbs. [file 1471-2105-10-166-S1.zip]

Archive with 23 entries (18 files):
- SourceFile_TeshimaInnan/
- SourceFile_TeshimaInnan/.DS_Store
- SourceFile_TeshimaInnan/ancestral_graph.c
- SourceFile_TeshimaInnan/main.c
- SourceFile_TeshimaInnan/mbs_TeshimaInnan.pdf
- SourceFile_TeshimaInnan/my.h
- SourceFile_TeshimaInnan/rand_mt32.c
- SourceFile_TeshimaInnan/readme.pdf
- SourceFile_TeshimaInnan/traj_0.dat
- SourceFile_TeshimaInnan/traj_1.dat
- SourceFile_TeshimaInnan/Trajectory/
- SourceFile_TeshimaInnan/Trajectory/backward.c
- SourceFile_TeshimaInnan/Trajectory/eg_BS/
- SourceFile_TeshimaInnan/Trajectory/eg_BS/trajBS_0.dat
- SourceFile_TeshimaInnan/Trajectory/eg_BS/trajBS_1.dat
- SourceFile_TeshimaInnan/Trajectory/eg_BS/trajectory.c
- SourceFile_TeshimaInnan/Trajectory/eg_SW/
- SourceFile_TeshimaInnan/Trajectory/eg_SW/trajectory.c
- SourceFile_TeshimaInnan/Trajectory/eg_SW/trajSW_0.dat
- SourceFile_TeshimaInnan/Trajectory/forward.c
- SourceFile_TeshimaInnan/Trajectory/rand_mt32.c
- __MACOSX/
- __MACOSX/._SourceFile_TeshimaInnan
