# Supplementary material for: mbs: modifying Hudson's ms software to generate samples of DNA sequences with a biallelic site under selection
Source: BMC Bioinformatics. 2009 May 30;10:166. doi: 10.1186/1471-2105-10-166 (PMC2693440; doi:10.1186/1471-2105-10-166)
Supplement: Additional file 1 — mbs source code and readme file. The compressed source code and the readme file for mbs. [file 1471-2105-10-166-S1.zip › SourceFile_TeshimaInnan/ancestral_graph.c]

/********************* segtre_mig.c **********************************************
 *
 * $Id: ancestral_graph.c,v 1.6 2008/07/23 02:10:25 kmteshima Exp $
 *
 *********************************************************************************/

#include <stdio.h>
#include <stdlib.h>
#include <math.h>
#include <float.h>
#include "my.h"

#define DEBUG 0

int	nchrom, begs, nsegs;
double	nlinks[2];
static int	*nnodes=NULL,  
		seglimit = MAX_SITE,
	 	maxchr ;
double	t, cleft, pc, lnpc,
	dt=1./(SCALE);

struct seg{
	int	beg;
	int	end;
	int	desc;
};
struct seg	max_range;

struct chromo{
	int	nseg;
	int	pop;
	struct seg	*pseg;
} ;

static struct chromo	*chrom=NULL;
static struct segl	*seglst=NULL;

double	ran1();

/*=====================
 *	segtre_mig
 ======================*/

struct segl *segtre_mig( int npop, int nsam, int inconfig[], int nsites,
		double theta, double r, double f, double track_len, 
		int *pnsegs, 
		char *dataname, double selpos ){

	int	i, j, pop, ind,
		config[2], 
		sel;
	double	currfreq, 
		t_s, t_e_phase, fpop, freq;
	char	*s, buffer[BUFFERSIZE];
	FILE	*fp;

	int	ancestral_event( 
			int , int , double , double, double , double, double,
			double , int [] );

/* Initialization */
	fp = fopen(dataname, "r");
	if( fp==NULL){ perror("cannot open file, segtre_mig, init"); exit(0);}
	s = fgets( buffer, BUFFERSIZE, fp );
	if( s==NULL ){
		perror("end of datafile");
	}
	sscanf(buffer, "%lf %lf %lf %lf", &t_s, &t_e_phase, &fpop, &freq);
	currfreq=freq;


	if( chrom == NULL ) {
		maxchr = nsam + CHRINC ;
		chrom = (struct chromo *)malloc( (size_t)( maxchr*sizeof( struct chromo) )); 
		if( chrom==NULL ){ perror( "malloc error. segtre"); exit(0); }
	}
	if( nnodes == NULL ){
		nnodes = (int*) malloc((size_t)(seglimit*sizeof(int)));  
		if( nnodes==NULL ){ perror("malloc error. segtre_mig"); exit(0); }
	}
	if( seglst == NULL ) {
		seglst = (struct segl *)malloc((size_t)(seglimit*sizeof(struct segl)) );
		if( seglst==NULL ){ perror("malloc error. segtre_mig.c 2"); exit(0); }
	}
/*
 * Main loop
 */
	/*
	 * proportion of mutant alleles in the sample
	 * is determined by binomial sampling
	 */
	config[0] = config[1] = 0;
	nlinks[0] = nlinks[1] = 0;
	for( i=0; i<nsam; i++ ){
		if( ran1()<currfreq ){
			config[1]+=1;
			nlinks[1]+=(nsites-1);
		}else{
			config[0]+=1;
			nlinks[0]+=(nsites-1);
		}
	}
inconfig[0]=config[0];
inconfig[1]=config[1];

	for( pop=ind=0; pop<2; pop++ ){
		for( j=0; j<config[pop]; j++, ind++ ){
			
			chrom[ind].nseg = 1;
			chrom[ind].pseg = (struct seg*)malloc((size_t)sizeof(struct seg));
			if( chrom[ind].pseg==NULL ){
				ERROR("calloc error. se1");
			}
			(chrom[ind].pseg)->beg = 0;
			(chrom[ind].pseg)->end = nsites-1;
			(chrom[ind].pseg)->desc = ind ;
			chrom[ind].pop = pop ;
		}
	}

	seglst[0].beg = 0;
	seglst[0].ptree = (struct node *)calloc((size_t)(2*nsam),sizeof(struct node));
	if( seglst[0].ptree==NULL ){ perror("calloc error. se2"); exit(0); }

	max_range.beg=0;
	max_range.end=nsites-1;
	max_range.desc=0;

	nnodes[0] = nsam - 1 ;
	nchrom=nsam;
	nsegs=1;
	t = 0.;
	r /= (nsites-1); /*per region -> per site*/


	/*
	 * generate ancestral recombination graph
	 */
	do{
		if( ancestral_event( nsam, nsites, theta, r, 
			t_e_phase, fpop, freq, selpos, config )==1 ){
		

			s = fgets( buffer, BUFFERSIZE, fp );
			if( s==NULL ){
				perror("NULL??");
			}
			if( t_e_phase<999 ){
				sscanf(buffer, "%lf %lf %lf %lf", &t_s, &t_e_phase, &fpop, &freq);
			}
		}

	}while(nchrom>1 /*&& t<11000*/);

	fclose(fp);
	*pnsegs = nsegs ;
	return( seglst );
}
/* end of segtre_mig */

/*
 * ancestral_event:
 * this function 
 */
int	ancestral_event( 
		int nsam, int nsites, double theta, double r, double t_e_phase, double fpop,
		double freq, double selpos, int config[] ){

	int	i, j, c1, c2, rchrom, dec, pop, pop1, pop2,
		nextevent=3,
		ifsgr;
	double	trm, ttemp, fx, 
		prec,  prect, pall, rdum,
		pcoal0, pcoal1, pmut,
		tcoal0, tcoal1, tmut;

	int	next_event( double, double, double, double * ),
		ca( int , int , int , int ),
		re( int , int , int , int [], int , int , double );
	double	coaln_time( int , double *, double *, double ),
		ran1();
	void	pick2_chrom( int , int [], int *, int *);

	/*
	 * Time until next events
	 */
	// recombination
	if( freq<1./(2*N0*fpop) || (1.-1./(2*N0*fpop))<freq ){
		prec = (nlinks[0]+nlinks[1])*r;
	}else{
		if( selpos < (double)max_range.beg ){
			prec = (double)(config[0]+config[1])*(max_range.end-selpos)*r;
		}else if( (double)max_range.end < selpos ){
			prec = (double)(config[0]+config[1])*(selpos-max_range.beg)*r;
		}else{
			prec = (double)(config[0]+config[1])*(max_range.end-max_range.beg)*r;
		}
	}
	prect = prec;

	if( freq<1./(2*N0*fpop) ){
		pcoal0 = (double)config[0]*(config[0]-1.)/(fpop*(1.-freq));
		pcoal1 = 0;
	}else if( 1.-1./(2*N0*fpop)<freq ){
		pcoal0 = 0;
		pcoal1 = (double)config[1]*(config[1]-1.)/(fpop*freq);
	}else{
		pcoal0 = (double)config[0]*(config[0]-1.)/(fpop*(1.-freq));
		pcoal1 = (double)config[1]*(config[1]-1.)/(fpop*freq);
	}

	pmut = theta*(config[0]+config[1]);

	pall = prect+pcoal0+pcoal1*pmut;


	do{
		rdum = ran1();
	}while( fabs(rdum-1.) < DBL_EPSILON );
	ttemp = -log(1.-rdum )/(pall);


	if( (freq<1./(2*N0*fpop)) && 0<config[1] ){	//MRCA of derived allele
		nextevent=-1;

	}else if( (1.-1./(2*N0*fpop)<freq) && 0<config[0] ){	//MRCA of ancestral allele
		nextevent=-2;

	}else if( (t_e_phase-t) < ttemp ){		// next phase
		nextevent=-3;

	}else{
		rdum=ran1();
		if( rdum<prect/pall ){ nextevent=2; }	// recombination
		else if( rdum< (prect+pcoal0)/pall ){ nextevent=0; }// coaln at pop 0
		else if( rdum< (prect+pcoal0+pcoal1)/pall ){ nextevent=1; }// coaln at pop 1
		else{ nextevent=3; }		// mutation of selected site;
	}

	/*
	 * Next Event
	 */
	if( nextevent==-3 ){
		t = t_e_phase; 
		return 1;

	}else if( nextevent==-2 ){	//MRCA of ancestral allele

		while( config[0]>1 ){
			//t = ;
			pop=0;
			pick2_chrom( pop, config, &c1, &c2 );  
			dec = ca( nsam, nsites, c1, c2 );
			config[pop] -= dec ;
		}
		//t = tpoly + tfix + dt;

		config[1]+=config[0];
		nlinks[1]+=nlinks[0];
		config[0]=0;
		nlinks[0]=0;
		for( i=0; i<nchrom; i++ ){
			chrom[i].pop=1;
		}

	}else if( nextevent==-1 ){	//MRCA of derived allele

		while( config[1]>1 ){
			//t = ;
			pop=1;
			pick2_chrom( pop, config, &c1, &c2 );  
			dec = ca( nsam, nsites, c1, c2 );
			config[pop] -= dec ;
		}
		//t = tpoly + tfix + dt;

		config[0]+=config[1];
		nlinks[0]+=nlinks[1];
		config[1]=0;
		nlinks[1]=0;
		for( i=0; i<nchrom; i++ ){
			chrom[i].pop=0;
		}

	}else{
		t += ttemp;

		if( nextevent==2 ){

		/*
		 * recombination
		 */
			if( (1.-1./(2*N0*fpop))<freq ){
				ifsgr=0;
				fx=1;
				pop1=pop2=1;
			}else if( freq<1./(2*N0*fpop) ){
				ifsgr=0;
				fx = 0;
				pop1=pop2=0;
			}else {
				ifsgr=1;
				fx = freq;	
				rdum = ran1();
				 // favourable to favourable
				if( rdum < (double)config[1]/(config[0]+config[1])*fx ){
					pop1=pop2=1;
				 // favourable to un-favourable
				}else if( rdum < (double)config[1]/(config[0]+config[1]) ){
					pop1=1; pop2=0;
				 // un-favourable to favourable
				}else if( rdum< 
					(double)(config[1]+config[0]*fx)/(config[0]+config[1]) ){
					pop1=0; pop2=1;
				 // un-favourable to un-favourable
				}else{
					pop1=pop2=0;
				}
			}

			rchrom = re( nsam, pop1, pop2, config, ifsgr, nsites, selpos );

		}else if( nextevent==0 ){
 		/*
		 * coalescent in 0
		 */
			pop=0;
			pick2_chrom( pop, config, &c1, &c2 );  
			dec = ca( nsam, nsites, c1, c2 );
			config[pop] -= dec ;
		}else if( nextevent==1 ){
 		/*
		 * coalescent in 1
		 */
			pop=1;
			pick2_chrom( pop, config, &c1, &c2 );  
			dec = ca( nsam, nsites, c1, c2 );
			config[pop] -= dec ;
		}else if( nextevent==3 ){
 		/*
		 * mutation on selected site 
		 */
			c1 = (int)(ran1()*nchrom); // pick up chromosome
			if( chrom[c1].pop==0 ){
				config[0]--;
				config[1]++;
				nlinks[0]-=links(c1);
				nlinks[1]+=links(c1);
				chrom[c1].pop=1;
			}else{
				config[1]--;
				config[0]++;
				nlinks[1]-=links(c1);
				nlinks[0]+=links(c1);
				chrom[c1].pop=0;
			}
		}else{
 		/*
		 * error 
		 */
			printf("error in next event\n");
			exit(0);
		}
	}
	return 0;
}
	
/*
 * this function returns coalescent time
 * arguments are:
 * the number of lineage, array of sum(1/fN) and 
 * time until the next phase (or end of sim)
 */
double	coaln_time( int config, double *freq, double *ninv, double tmax ){

	double	rdum, coal_prob, tcoal, ninv_t,
		tgen, td;

	coal_prob = (double)config*(config-1.);
			 
	if( DBL_EPSILON < coal_prob ){
		do{
			rdum = ran1();
		}while( fabs(rdum-1.0) < DBL_EPSILON );

		tcoal = -log( 1.-rdum ) /coal_prob;
		/*
		 * If tcoal1 is smaller than ttemp, 
		 * next event will be coalescence in 1.
		 * 
		 * t2tau_1 is a function which changes time scale.
		 */
		tgen = 0;
		td = tmax;
		ninv_t = ninv[(int)(t/dt)];

		while(  TACC <= fabs( tcoal - (ninv[(int)((t+tgen)/dt)]-ninv_t) )  ){
			/*
			 * While the difference between tcoal1 and t2tau 
			 * is larger than p,
			 */
			td /= 2.;
			if(  (ninv[(int)((t+tgen+td)/dt)] - ninv_t) < tcoal ){
				/*
				 * If tcoal1 is larger, add td,
				 */
				tgen += td;
			}
			if( td<dt ){
				break;
			}
		}
		if( tgen<dt ){ 
			tgen=dt;
			tgen=tcoal/((ninv[(int)(t/dt)+1]-ninv[(int)(t/dt)])/dt);
		}
		return tgen;
        }else{
		return -1;	/* coalescent prob in 1 is 0 */
	}
}

/*
 * return 0 if the next event if coalescent in the ancestral lineage
 * return 1 if the next event if coalescent in the mutant lineage
 * return 2 if the next event is xover
 */
int	next_event( double tc0, double tc1, double trm, double *ttmp ){

	int	i, mini=0;
	double	tmp, t[3];

	t[0]=tc0;
	t[1]=tc1;
	t[2]=trm;

	// take any non-zero value
	for( i=0; i<3; i++ ){
		if( t[i]>0 ){
			tmp=t[i];
			break;
		}
	}
	if( i==3 ) return -1; // next is neither of three -> mutation

	// replace time until unreachable event with tmp+1
	for( i=0; i<3; i++ ){
		if( t[i]<0 ){
			t[i]=tmp+1;
		}
	}

	// take the one with the minimum waiting time
	mini=0;
	for( i=0; i<3; i++ ){
		if( t[i]<t[mini] ){
			mini=i;
		}
	}

	*ttmp=t[mini];
	return mini;
}

/*
 * links(c): 
 * returns the number of linked sites between beginning and end of chrom 
 */
int	links( int c ){

	int	ns;

	ns = chrom[c].nseg - 1 ;
	return( (chrom[c].pseg + ns)->end - (chrom[c].pseg)->beg);
}

/* 
 * Isseg: 
 * Does chromosome c contain the segment on seglst which starts at start? 
 * *psg is the segment of chrom[c] at which one is to begin looking.  
 */
int	isseg( int start, int c, int *psg ){

	int	ns;
	struct seg	*pseg;

	ns = chrom[c].nseg;
	pseg = chrom[c].pseg;

	for(  ; ((pseg+(*psg))->beg <= start) && ((*psg) < ns) ;  ++(*psg) )
		if( (pseg+(*psg))->end >= start )
			return(1);
	return(0);
}
	
/*
 * coalescent subroutine 
 * Pick two chromosomes and merge them. Update trees if necessary. 
 */
int	ca( int nsam, int nsites, int c1, int c2 ){

	int	yes1, yes2, seg1, seg2, seg ;
	int	tseg, start, end, desc, k;
	struct seg	*pseg;
	struct node	*ptree;

	seg1=0;
	seg2=0;
	pseg = (struct seg *)calloc( (size_t)nsegs, sizeof(struct seg) );
	if( pseg==NULL ) { perror("alloc error.ca1");exit(0); }

	tseg = -1 ;

	for( seg=0, k=0; k<nsegs; seg=seglst[seg].next, k++) {
		start = seglst[seg].beg;
		yes1 = isseg( start, c1, &seg1 );
		yes2 = isseg( start, c2, &seg2 );
		// if at least one chrom has the segment
		if( (yes1==1) || (yes2==1) ){
			tseg++;
			(pseg+tseg)->beg=seglst[seg].beg;
			end = ( k< nsegs-1 ? seglst[seglst[seg].next].beg-1 : nsites-1 );
			(pseg+tseg)->end = end;

			// if both chroms have the segment, coales.
			if( (yes1==1) && (yes2==1) ){

				// move to the one step older node. 
				nnodes[seg]++;
				if( nnodes[seg] >= (2*nsam-2) ){ // MRCA
					tseg--;
				}else{
					(pseg+tseg)->desc = nnodes[seg];
				}

				// take the genealogy of the segment
				ptree=seglst[seg].ptree;
				// ancestor of chrom[c1] is the node[seg]
				desc = (chrom[c1].pseg + seg1)->desc;
				(ptree+desc)->abv = nnodes[seg];
				// ancestor of chrom[c2] is the node[seg]
				desc = (chrom[c2].pseg + seg2)->desc;
				(ptree+desc)->abv = nnodes[seg];
				// set the coalescent time of the node.
				(ptree+nnodes[seg])->time = t;
			// no coalescent among current samples.
			}else{
				(pseg+tseg)->desc 
					= ( (yes1==1) ?
					(chrom[c1].pseg + seg1)->desc :
					(chrom[c2].pseg + seg2)->desc);
			}
		}
	}

	// because of the coalescent, the length of linked sites decreases
	// for a moment, subtract link(c1) from the total links
	// if not MRCA, add updated link(c1) later.
	nlinks[chrom[c1].pop] -= links(c1);
	free( chrom[c1].pseg );
	if( tseg < 0 ){ 
		// if whole chromosome reachs MRCA, 
		// replace [c1] with  the last chromosome
		free(pseg);
		chrom[c1].pseg = chrom[nchrom-1].pseg;
		chrom[c1].nseg = chrom[nchrom-1].nseg;
		chrom[c1].pop = chrom[nchrom-1].pop ;
		if( c2 == nchrom-1 )
			c2 = c1;
		nchrom--;
	}else{
		// if some segments are left,
		// make an updated [c1]
		pseg = (struct seg *)realloc( pseg, (size_t)((tseg+1)*sizeof(struct seg)));
		if( pseg==NULL ){ perror(" realloc error. ca1");exit(0); }

		chrom[c1].pseg = pseg;
		chrom[c1].nseg = tseg + 1;
		// add updated link(c1) to the total links
		nlinks[chrom[c1].pop] += links(c1);
	}

	// chrom[c2] is removed because of this coalescent
	nlinks[chrom[c2].pop] -= links(c2);
	free( chrom[c2].pseg ) ;

	chrom[c2].pseg = chrom[nchrom-1].pseg;
	chrom[c2].nseg = chrom[nchrom-1].nseg;
	chrom[c2].pop = chrom[nchrom-1].pop ;
	nchrom--;

	// take the start position of the first segment, which doesn't reach MRCA
	start=-1;
	end=nsites-1;
	seg=0;
	for( k=0; k<nsegs; k++ ){
		if( nnodes[seg] < (2*nsam-2) ){
			start=seglst[seg].beg;
			break;
		}
		seg=seglst[seg].next;
	}
	// take the last position of the last segment, which doesn't reach MRCA
	seg=0;
	for( k=0; k<nsegs; k++ ){
		if( nnodes[seg] < (2*nsam-2) ){
			if( k<nsegs-1 ){
				end=seglst[seglst[seg].next].beg-1;
			}else{
				end=nsites-1;
			}
		}
		seg=seglst[seg].next;
	}
	max_range.beg=start;
	max_range.end=end;

	if(tseg<0)
		return( 2 );  /* MRCA: decrease two chroms */
	else{
		return( 1 ) ;
	}
}

/*
 * recombination subroutine 
 * Picks a chromosome and splits it in two parts. 
 * If the x-over point is in a new spot, a new segment is added to seglst 
 * and a tree set up for it.   
 */
int	xover( int nsam, int pop1, int pop2, int config[], int ic, int is, int sel, double selpos ){

	struct seg	*pseg, *pseg2;
	int	i, lsg, lsgm1, newsg, jseg, k, in, tlinks;
	double	len, st,en;
	int	ig=0, side, ifrec;

	pseg = chrom[ic].pseg ;
	lsg = chrom[ic].nseg ;
	st = (double)(  pseg->beg );
	en = (double)(  (pseg+lsg-1)->end );
	len = (double)( (pseg + lsg -1)->end - pseg->beg );


	if( sel==1 ){
/*ignore, mig or rec*/

	/*
	 *	ig=1                        ig=1
	 *	-----|=========|--------SEL-----
	 *	       ifrec=1   ifrec=0
	 *                                  side=0
	 */

		if( (double)((pseg + lsg -1)->end) < selpos ){


			side=0;
			if( is<pseg->beg ){
				ig=1;
			}else if( is < (pseg + lsg -1)->end ){
				ifrec=1;
			}else if( (double)is< selpos ){
				ifrec=0;
			}else{
				ig=1;
			}

	/*
	 *	ig=1                        ig=1
	 *	-----SEL---------|=========|-----
	 *	         ifrec=0   ifrec=1
	 *                                  side=1
	 */

		}else if( selpos < (double)(pseg->beg) ){

		
			side=1;
			if( (double)is < selpos ){
				ig=1;
			}else if( is < pseg->beg ){
				ifrec=0;
			}else if( is< (pseg + lsg -1)->end ){
				ifrec=1;
			}else{
				ig=1;
			}
	/*
	 *	ig=1                        ig=1
	 *	-----|========SEL=========|-----
	 *            ifrec=1     ifrec=1
	 *            side=0      side=1
	 */

		}else{

			if( is<pseg->beg ){
				ig=1;
			}else if( (double)is< selpos ){
				side=0;
				ifrec=1;
			}else if( is< (pseg + lsg -1)->end ){
				side=1;
				ifrec=1;
			}else{
				ig=1;
			}
		}
	}else{
		ig=0;
		side=0;
		ifrec=1;
	}

	if( ig==1 ){
		;	/*IGNORE*/


	}else if( ifrec==0 ){
		if( sel==1 ){
			if( pop1!=pop2 ){	/* migration */
				tlinks=links(ic);
				config[pop1]--;
				config[pop2]++;
				nlinks[pop1]-=tlinks;
				nlinks[pop2]+=tlinks;
				chrom[ic].pop=pop2;


			}else{
				;	/*IGNORE*/

			}
		}else{
			;	/*IGNORE*/
		}
	}else{
		/*RECOMBINATION*/

		/* get seg # (jseg)  */

		for( jseg=0; is >= (pseg+jseg)->end ; jseg++)
			;
		if( is >= (pseg+jseg)->beg ){
			in=1;
		}else{
			in=0;
		}
		newsg = lsg - jseg ;
		if( newsg==0 ){return(ic);}
		/* copy last part of chrom to nchrom  */
		nchrom++;
		if( maxchr <= nchrom ){
			maxchr += CHRINC ;
			chrom = (struct chromo *)
				realloc( chrom, (size_t)(maxchr*sizeof(struct chromo)) );
			if( chrom ==NULL ){ perror( "malloc error. segtre2");exit(0); }
		}

		pseg2 = chrom[nchrom-1].pseg = 
			(struct seg *)calloc( (size_t)newsg, sizeof(struct seg));
		if( pseg2==NULL ){ 
			fprintf( stderr, " alloc error. re1\n" );exit(0); 
		}

/*add*/		nlinks[pop1] -= links(ic);
		chrom[nchrom-1].nseg = newsg;

		if( pop1==pop2 ){
			chrom[nchrom-1].pop = chrom[ic].pop ;	
		}else{
			if( side==0 ){	/* ---==x===---S--- */
//				chrom[nchrom-1].pop = chrom[ic].pop;	
//				chrom[ic].pop = 1-chrom[ic].pop;	
				chrom[nchrom-1].pop = pop1;	
				chrom[ic].pop = pop2;	
			}else{		/* ---S---==x===--- */
				chrom[nchrom-1].pop = pop2;	
			}
		}

		pseg2->end = (pseg+jseg)->end ;

		if( in==1 ){
			pseg2->beg = is + 1 ;
			(pseg+jseg)->end = is;
		}else{
			pseg2->beg = (pseg+jseg)->beg ;
		}

		pseg2->desc = (pseg+jseg)->desc ;

		for( k=1; k < newsg; k++ ) {
			(pseg2+k)->beg = (pseg+jseg+k)->beg;
			(pseg2+k)->end = (pseg+jseg+k)->end;
			(pseg2+k)->desc = (pseg+jseg+k)->desc;
		}

		lsg = chrom[ic].nseg = lsg-newsg + in ;
		lsgm1 = lsg - 1 ;

		chrom[ic].pseg = (struct seg *)
			realloc( chrom[ic].pseg, (size_t)(lsg*sizeof(struct seg)) );
		if( chrom[ic].pseg==NULL ){
			fprintf( stderr, "is=%d, links=%d, sel=%d, lsg=%d\n", 
					is, links(ic), sel, lsg);
			perror( " realloc error. re2 ");
			exit(0);
		}

		if( in==1 ) {
			begs = pseg2->beg;
			for( i=0,k=0; 
				(k<nsegs-1)&&(begs > seglst[seglst[i].next].beg-1); 
				i=seglst[i].next, k++ )
				;
		   
			if( begs != seglst[i].beg ) {
							/* new tree  */

				if( (int)seglimit <= nsegs ) {  
					seglimit += SEGINC ;

					nnodes = (int *)realloc( nnodes,(size_t)(sizeof(int)*seglimit) ); 
					if( nnodes == NULL){
						perror("realloc error. 1. segtre_mig.c");
						exit(0);
					}

					seglst=(struct segl *)realloc( seglst,(size_t)(sizeof(struct segl)*seglimit) );
					if(seglst == NULL ){
						perror("realloc error. 2. segtre_mig.c");
						exit(0);
					}
				} 
				seglst[nsegs].next = seglst[i].next;
				seglst[i].next = nsegs;
				seglst[nsegs].beg = begs ;
				if( (seglst[nsegs].ptree 
					= (struct node *)calloc((size_t)(2*nsam), sizeof(struct node)) )==NULL ){
					perror("calloc error. re3.");
					exit(0);
				}
				nnodes[nsegs] = nnodes[i];
				ptree1 = seglst[i].ptree;
				ptree2 = seglst[nsegs].ptree;
				nsegs++ ;
				for( k=0; k<=nnodes[i]; k++) {
					(ptree2+k)->abv = (ptree1+k)->abv ;
					(ptree2+k)->time = (ptree1+k)->time;
				}
			}
		}
		nlinks[chrom[ic].pop] += links(ic);
		nlinks[chrom[nchrom-1].pop] += links(nchrom-1);
		config[pop2]++;
	}

	return(ic) ;
}


int	re( int nsam, int pop1, int pop2, int config[], int sel, int nsites, double selpos ){

	struct seg	*pseg=NULL ;
	int	el, lsg, lsgm1, ic, is;
	double	spot, tmpspot;

	/* 
	 * generate a random x-over spot, 
	 * then locate it on a seg of a chrom 
	 */ 

if(DEBUG)fprintf(stderr, "\nre sel=%d\n", sel);
	if( sel==0 ){ // monomorphic
		/*
		 * recombination in neutral phase
		 */
		spot = nlinks[pop1]*ran1(); // note that spot is real number

		for( ic=0; ic<nchrom ; ic++) {
			lsg = chrom[ic].nseg ;
			lsgm1 = lsg - 1;
			pseg = chrom[ic].pseg;
			el = ( (pseg+lsgm1)->end ) - (pseg->beg);
			if( ceil(spot) <= (double)el ){ // round out 'spot'
				break;
			}
			spot -= el ;
		}
		is = pseg->beg + (int)ceil(spot) -1;


	}else if( sel==1 ){ // polymorphic
		/*
		 * recombination in selection phase
		 */

		if( selpos < (double)max_range.beg ){
			el = (int)(max_range.end-selpos);
		}else if( (double)max_range.end < selpos ){
			el = (int)(selpos-max_range.beg);
		}else{
			el = max_range.end-max_range.beg;
		}

		spot = (double) config[pop1]*el*ran1() ;
		for( ic=0; ic<nchrom; ic++ ){
			if( chrom[ic].pop==pop1 ){
				if( ceil(spot) <= el )
					break;
				spot -= el ;
			}
		}

		if( selpos < (double)max_range.beg ){
			is = (int)(selpos + (int)ceil(spot) - 1);
		}else if( (double)max_range.end < selpos ){
			is = max_range.beg + (int)ceil(spot) - 1;
		}else{
			is = max_range.beg + (int)ceil(spot) - 1;
		}

	}else{
		printf("error\n");
		exit(0);
	}

	(void) xover( nsam, pop1, pop2, config, ic, is, sel, selpos );

	return(ic);	
}

/*
 * pich up two chromosomes
 */
void	pick2_chrom( int pop, int config[], int *pc1, int *pc2 ){

	int	c1, c2, cs, cb, i, count;
	extern int	pick2( int, int*, int* );
	
	(void)pick2( config[pop], &c1, &c2 );
	cs = (c1>c2) ? c2 : c1;
	cb = (c1>c2) ? c1 : c2 ;

	i=count=0;
	for(;;){
		while( chrom[i].pop != pop ){
			i++;
		}
		if( count == cs )
			break;
		count++;
		i++;
	}

	*pc1 = i;
	i++;
	count++;

	for(;;){
		while( chrom[i].pop != pop ){
			i++;
		}
		if( count == cb )
			break;
		count++;
		i++;
	}
	*pc2 = i ;
}
