# Supplementary material for: mbs: modifying Hudson's ms software to generate samples of DNA sequences with a biallelic site under selection
Source: BMC Bioinformatics. 2009 May 30;10:166. doi: 10.1186/1471-2105-10-166 (PMC2693440; doi:10.1186/1471-2105-10-166)
Supplement: Additional file 1 — mbs source code and readme file. The compressed source code and the readme file for mbs. [file 1471-2105-10-166-S1.zip › SourceFile_TeshimaInnan/main.c]

/*************************************** main.c ************************************************
 *
 * $Id: main.c,v 1.4 2008/07/03 08:14:37 kmteshima Exp $
 *
 ********************************************************************************************/
#include <stdio.h>
#include <stdlib.h>
#include <string.h>
#include <math.h>
#include <float.h>
#include <time.h>
#include <sys/stat.h>
#include "my.h"

#define DEBUG 0

#define IF_PARM_1 0
#define IF_PARM_2 0
#define IF_COMMAND 0
#define IF_SEQ 1
#define IF_STAT 0

//#define NSTATE	2
char	snp[4]={'0','1','2','3'};
int	maxsites = SITESINC;
int	nstates=2;
long	*posit;

double	ran1();

/* ==============*
 * main function
 * ==============*/
int	main( int argc, char *argv[] ){

       	int	i, j, k, dc, rc,
		nsam ,nsites, 			// sample size, L(seq) 
		ndataset, 			// number of traj-popsize dataset, 
		nrep,				// num of replication for each dataset.
		howmany,			// num of rep for each dataset.
		npop=2, config[2],		// imitate two-pop model
		nhot,				// number of hotspot
		thot,				// total amount of hotness;
       		segsites=0, segsitesin,
		prevposit, selloc;
	long	max_sim, fixgen, polygen, 
		lpos;
	double	theta, theta_per_site,		// mutation parameters
		r, r_per_site,			// recombination paras
	       	f, track_len,			// intra-locus conv paras
		tfix, selpos,			// length of traj, pos of sel site
		*freq, *ninv[2];		// array of trajectory, array of sum( 1/fN )
	char	freqdata[100], popsizedata[100],// traj data and pop size data
		hotspotdata[100],
		dataname[100],
		**list;				// simulated seqences
	struct hotspt	*hot;
	struct stat	st;

	char	**cmatrix( int , int );		// allocate mem for seqences
	void	getpars(int , char *[], int *, int *, double *, double *,
			double *, int *, double *, 
			double *, double *, 
			int *, int *, char *, char * ),	// get and set pars
		usage();			// error messages
/*		readdata(long, long*, long *, 	
			double *, double *[2], char *, int);*/
//		basicStats(char **, int, int, int);
	int	readhotspot( struct hotspt *, char *),// read hotspot data
		checkdata( char *, int),	// read freq and pop size data
		seedit(char *);			// set seed for random number generater
	int	gensam( int, int, int [], int, 	// generate samples
			double , int , double, int, struct hotspt *, double , double , 
			char **, long , long, long , char *,
			double );
			
	r= f= track_len= theta= tfix= selpos =0.;
	nsam= howmany= nsites= 0;

	/*
	 * get parameters from command line arguments
	 */
	getpars( argc, argv,  &nsam, &howmany, 
		&r, &f, &track_len, &nsites, &theta, 
		&tfix, &selpos,
		&ndataset, &nrep, freqdata, hotspotdata
		);

	// theta and r are given as per site value
	// transform them into per region value
	theta_per_site = theta;
	theta = theta*nsites;
	r_per_site = r;
	r = r*nsites;

	// print out parameters
	if( IF_PARM_1 ){
		printf("parm: theta/site = %f\ttheta = %f\n", theta_per_site, theta );
		printf("parm: r/site = %f\tr = %f\n", r_per_site, r);
		printf("\n");
	}

	// print out arguments
	if( IF_COMMAND ){
		printf("command:\t");
		for( i=0; i<argc; i++){
			printf("%s ",argv[i]);
		}
		printf("\n");
		printf("\n");
	}

	/*
	 * allocate memories
	 */
	config[0] = 0;
	config[1] = nsam;

	if( nsam==0 ){ usage(); exit(0);}
		
	if( DBL_EPSILON < theta ) {
		list = cmatrix( nsam, maxsites+1);
		if( list==NULL ){
			perror("cannot allocate list"); exit(1);
		}
		posit = (long *)malloc( (size_t)(maxsites*sizeof(long)) ) ;
		if( posit==NULL ){
			if( list!=NULL ){
				for( i=0; i<nsam; i++ ) {
					if( list[i]!=NULL ){free( list[i] );}
				}
				free( list );
			}
			perror("cannot allocate posit"); exit(0);
		}
	}else { printf("theta is required, -s option is for selection \n"); exit(0);}

	// (tfix+tpoly < t)		monomorphic with ancestral allele
	// (tfix < t < tfix+tpoly)	polymorphic
	// (0 < t < tfix)		monomorphic with derived allele
	fixgen=(long)(tfix*4.*N0);

	freq = (double*)malloc( (size_t)(MAX_TRAJ_LEN*sizeof(double)) );
	if( freq==NULL ){ perror("malloc error, freq"); exit(0); }
	ninv[0] = (double*)malloc( (size_t)(MAX_SIM_LEN*sizeof(double)) );
	if( ninv[0]==NULL ){ perror("malloc error, cum0"); exit(0); }
	ninv[1] = (double*)malloc( (size_t)(MAX_SIM_LEN*sizeof(double)) );
	if( ninv[1]==NULL ){ perror("malloc error, cum1"); exit(0); }

	hot = (struct hotspt *)malloc( (size_t)(MAX_SITE*sizeof(struct hotspt)) );
	if( hot==NULL ){ perror("malloc error, hot"); exit(0); }

	// number of hotspot(nhot) and smount of hotness(thot)
	if( stat(hotspotdata, &st) !=0 ){ 
		//printf("hotspotdata not exist\n\n"); 
		nhot=0;
	}else{
		nhot= readhotspot( hot, hotspotdata );
	}
	thot=0;
	for( i=0; i<nhot; i++){
		thot+=hot[i].ratio-1;
	}


	/* setup random number (Mersennu Twister) */
	seedit("s");

	dc=0;
	do{
		sprintf( dataname, "%s_%d.dat", freqdata, dc );
		if( checkdata( freqdata, dc)==0 ){ // Bad format
			dc++;
			continue;
		}

		/*
		 * replicate the simulation for "howmany" times.
		 */
		rc=0;
		do{
			/* repeat until polymorphic data are generated */
			do{
				/* If you'd like to modify parameters,
				 * this is the place. 
				 */

				//selpos = -100000*ran1();
				//selpos = selpos*ran1();
				selpos += -0.5;
			
				//r = r_per_site * nsites * -log( ran1() ); 
				// adjust for recombination hot spot
				r = r_per_site * (nsites + thot); 

				/*
				 * print out the parameter used in this iteration.
				 */
				if( IF_PARM_2 ){
					printf("parm: theta(/site):\t%f\t(%f)\n", 
							theta, theta/nsites );
					printf("parm: r(/site):\t%f\t(%f)\n", 
							r_per_site*nsites, r_per_site );
					printf("parm: selpos:\t%.1f\n", selpos );
					printf("\n");
				}

				/*
				 * the heart of the simulation.
				 * "gensam" generates sequence data. 
				 */

			seedit("w"); // record seed to find a bug
//			seedit("r"); // use the seed to replicate the bug

				segsites = 
					gensam( npop, nsam, config, 
					(nsites+thot), theta, segsitesin, // 'nsite' is adjusted.
					r/*per region*/, nhot, hot, f,track_len, list, 
					fixgen, polygen, max_sim, dataname, 
					selpos);
					
			}while( segsites<0 );

			// Print out the position of SNPs.
			if( IF_SEQ ){
				printf("//%d-%d\t", dc, rc+1);

				// Print out the state of SNPs.
				printf("allele: ");
				for(i=0; i< nsam; i++ ){
					if( i<config[0] ){
						printf( "a " );
					}else{
						printf( "d " );
					}
				}
				printf("\n");

				printf("segsites: %d\n", segsites+1);
				printf("positions: ");
				lpos=-1;
				for( i=k=0; k<segsites; k++ ){
					if ( posit[i]==lpos ){
						i++; k--;
						continue;
					}

					printf( "%ld ", posit[i]);
					lpos=posit[i];
					i++;
				}
				printf( "\n");
				// Print out the state of SNPs.
				for(i=0; i< nsam; i++ ){
					printf( "%s ", list[i]);
					printf( "\n");
				}
				printf("\n");
			}

			// print out statistics
			if( IF_STAT ){
				;
			}

			rc++;
		}while( rc<nrep );

		dc++;
	}while( dc<ndataset );

	/*
	 * free allocated memories.
	 */
	if( posit!=NULL ) free( posit );
	for( i=0; i<nsam; i++ ) 
		if( list[i]!=NULL )
			free( list[i] );
	if( list!=NULL ) free( list );

	seedit("e");
	return 0;
}
/* end of main */
 

/* -----------------------------------------
 * read trajectory, population size change, 
 * positions of rec hotspots from outer files
 * -----------------------------------------*/
void	readdata(long fixgen, long *ppolygen, long *pmax_sim,
		double *freq, double *ninv[2], 
		char *freqdata, int ndata){

	int	i;
	long	gen=0;
	double	val=0.;
	FILE	*fp;
	char	filename[100];

	gen=0;
	sprintf( filename, "%s_%d.dat", freqdata, ndata );

	// read trajectory data
	fp=fopen(filename, "r");
	if( fp==NULL ){ perror("cannot open freq data");exit(0);}
	while( !feof(fp) ){
		fscanf( fp, "%lf", &val);
		freq[gen++]=val;
	}
	fclose( fp );
	*ppolygen=gen;
if(DEBUG)printf("%f-%f\n", freq[0], freq[gen]);

	gen=0;
	//sprintf( filename, "%s_%d.dat", popsizedata, ndata );
	sprintf( filename, "%s_%d.dat", freqdata, ndata );

	// read population size data
	fp=fopen(filename, "r");
	if( fp==NULL ){ perror("cannot open popsize data");exit(0);}
	while( !feof(fp) ){
		fscanf( fp, "%lf", &val);
		// 0 <= t <= tfix
		if( gen<=fixgen ){
			if( gen==0 ){
				ninv[0][gen]=0;
				ninv[1][gen]=1./(val/N0)/SCALE;
			}else{
				ninv[0][gen]=0;
				ninv[1][gen]=1./(val/N0)/SCALE+ninv[1][gen-1];
			}
		// tfix < t <= tfix+tpoly
		}else if( gen<(fixgen+*ppolygen) ){
			ninv[0][gen]=1./((1.-freq[gen-fixgen])*val/N0)/SCALE+ninv[0][gen-1];
			ninv[1][gen]=1./(freq[gen-fixgen]*val/N0)/SCALE+ninv[1][gen-1];
		// tfix+tpoly < t
		}else{
			ninv[0][gen]=1./(val/N0)/SCALE+ninv[0][gen-1];
		}
		gen++;
	}
	fclose( fp );

	*pmax_sim=gen;
}

int	checkdata(char *freqdata, int ndata){
		

	int	i;
	double	a_t0, a_t1, a_N, a_p, t0, t1, N, p;
	FILE	*fp;
	char	*s, buffer[256], filename[100];

	sprintf( filename, "%s_%d.dat", freqdata, ndata );

	// read trajectory data
	fp=fopen(filename, "r");
	if( fp==NULL ){ perror("cannot open freq data");exit(0);}
	s = fgets(buffer, 256, fp);
	if( s==NULL ){ perror("end of datafile"); }
	sscanf( buffer, "%lf %lf %lf %lf", &t0, &t1, &N, &p);
	a_t0=t0;
	if( DBL_EPSILON<t0 ){
		fprintf(stderr, "trace should start at t=0.: %s\n", filename);
		return 0;
	}

	while( !feof(fp) ){
		s = fgets(buffer, 256, fp);
		if( s==NULL ){ break; }
		sscanf( buffer, "%lf %lf %lf %lf", &t0, &t1, &N, &p);
		if( DBL_EPSILON<abs(a_t0-t0) ){
			fprintf(stderr,"'t_s' at t+1 must be equal to 't_e' at t.: %s\n", filename);
			return 0;
		}
		a_t0=t0;
	}
	fclose( fp );
	return 1;
}

//#define BUFFERSIZE 100
int	readhotspot( struct hotspt *hot, char *filename ){

	int	ratio, nhs, ndat;
	long	pos;
	FILE	*fp;
	char	*s, linebuffer[BUFFERSIZE];

	nhs=0;
	fp= fopen(filename, "r");
	if( fp==NULL ){ perror("cannot open hot spot data"); return nhs; /*exit(0);*/ }
	while( !feof(fp) ){
		s=fgets(linebuffer, BUFFERSIZE, fp );
		if( s==NULL ){ break; }

		pos=ratio=-1;
		ndat=sscanf( linebuffer, "%ld %d", &pos, &ratio );

		if( ndat==2 ){
			hot[nhs].posit=pos;
			hot[nhs].ratio=ratio;
			nhs++;
		}else{
			break;
		}
	}
	fclose(fp);

	return nhs;
}

/* --------------------------------
 * getpars:
 * get parameters from the armument 
 * and assign them to variables.
 * --------------------------------*/
void	getpars(int argc, char *argv[], int *pnsam, int *phowmany, double *pr, double *pf,
		double *ptrack_len, int *pnsites, double *ptheta, 
		double *ptfix, double *pselpos,
		int *pndata, int *pnrep, char *pfreqdata, char *photspotdata
		){
		
	int	arg;
	void	usage();

	if( argc < 4 ) usage();
	
	*pnsam = atoi( argv[1] );
	arg = 2;
	*pr = *ptheta =  *pf = 0.0 ;
	*ptrack_len = 0. ;
	*pnsites = 2 ;
	*pndata=1;
	*pnrep=1;
	nstates=2;
	strcpy(photspotdata,"hotspot.dat");
	strcpy(pfreqdata,"freq.dat");

	while( arg < argc ){
		switch ( argv[arg][1] ){
			case 'r' : 
				arg++;
				*pr = atof(  argv[arg++] );
				//if( *pnsites <2 ){
				//	perror("-r option requires both rec_rate and nsites>1");
				//	usage();
				//}
				break;		
			case 'h' : 
				arg++;
				strcpy(photspotdata, argv[arg++]);
				break;		
			case 't' : 
				arg++;
				*ptheta = atof( argv[arg++] );
				break;
			case 'n' : 
				arg++;
				nstates = atoi( argv[arg++] );
				break;
			case 's' : 
				arg++;
				*pnsites = atoi( argv[arg++]);
				*pselpos = atof( argv[arg++] );
				break;
			case 'f' : 	// read pop size and freq data
				arg++;
				*pndata = atof( argv[arg++] );
				*pnrep = atof( argv[arg++] );
				strcpy(pfreqdata, argv[arg++]);
				break;

			default:  
				usage() ;
		}
	}


	if( fabs(*ptheta) < DBL_EPSILON ) {
		fprintf(stderr," either -s or -t option must be used. \n");
		usage();
	}
	if( nstates!=2 && nstates!=4 ) {
		fprintf(stderr," The number of state of SNP must be 2 or 4. \n");
		usage();
	}
}

	
void	usage(){

	fprintf(stderr,"usage: ms nsam howmany \n");
	fprintf(stderr,"  Options: \n"); 
	fprintf(stderr,"\t -t theta   (this option or the next must be used.)\n");
	fprintf(stderr,"\t -r rho nsites     (rho here is 4Nc)\n");
	fprintf(stderr,"\t -s nsites selpos   \n");
	fprintf(stderr,"\t -f nfile nrep filename\n");
	fprintf(stderr,"\t -h hotspot file  \n");

	exit(0);
}

/*
 * end of getpar
 */

/* -------------------------------------------------------
 * gensam:
 * this function 
 * (1) receives parameters from arguments,
 * (2) receives pointer to a list of segments, and 
 * (3) add mutations on the ancestral recombination graph
 * (4) arrange mutations in the form of a table (list of list)
 * (5) returns the number of segregating sites.
 * ----------------------------------------------------------*/

int	gensam( int npop, int nsam, int inconfig[], int nsites,
		double theta, int segsites, double r, int nhot, struct hotspt *hot,
		double f, double track_len, 
		char **list, long fixgen, long polygen, long max_sim, 
		char *dataname, double selpos ){
		
		
	int	nsegs, i, k, seg, /*start, end, len,*/ ns=0, segsit, np=0, npos;
	int	*ss;
	long	start, end, len, prevend;
	double	nsinv,  tseg, tt;
	double	*pk;
	struct segl	*seglst;

	extern struct segl *segtre_mig();
	int	poisso( double ),
		mnmial( int , int , double [], int [] );
	double	ttime( struct node *, int );
	void	biggerlist( int , char **),
		init_gametes( int, long *, struct node *, double, int, int, int, int, char **),
		make_gametes( int, long *, struct node *, double, int, int, int, int, char **);
		//locate( int , double , double , double *);
	long	v2r_len( long *start, long *end, int nhot, struct hotspt *hot );
	int	locate( int, long, long, long *);


	/*
	 * receive a pointer to a list of segments.
	 * segments are divided by the effect of crossing over.
	 * each segments share the same coalescent tree.
	 */
	seglst = segtre_mig( npop, nsam, inconfig, nsites, theta, r, f, track_len, 
				&nsegs, dataname, selpos ) ;

	if( seglst==NULL ){
		printf("NULL seglst\n");
		return( -1 );
	}

	/*
	 * when mutation rate is assigned
	 */
	if( DBL_EPSILON<theta ) {
		ns = 0;
		np = 0;

		/*
		 * for each segment,
		 */
		for( seg=0, k=0; k<nsegs; seg=seglst[seg].next, k++) { 
			end = ( k<nsegs-1 ? seglst[seglst[seg].next].beg -1 : nsites-1 );
			start = seglst[seg].beg ;
			//len = end - start + 1 ;
			len = v2r_len( &start, &end, nhot, hot );
			tseg = (double)len*(theta/nsites) ;
			tt = ttime(seglst[seg].ptree, nsam);

			/*
			 * the number of SNPs are calculated.
			 */
			segsit = poisso( tseg*tt );

			/*
			 * if the number of SNPs becomes larger than the length of the list,
			 * enlarge the list. 
			 */
			if( maxsites <= (segsit + ns) ){
				maxsites = segsit + ns + SITESINC;
				//posit = (double *)realloc( posit, maxsites*sizeof(double) );
				posit = (long *)realloc( posit, maxsites*sizeof(long) );
				if( posit==NULL ){
					perror("realloc error. gensam");
					exit(0);
				}
				printf("posit realloced\n");
				biggerlist( nsam, list ); 
			}
			/*
			 * assign the position (0.~1.) of each mutation.
			 */
			//locate(segsit, start*nsinv, len*nsinv, posit+ns);   
			npos = locate(segsit, start, len, posit+ns);   

			/*
			 * assign mutations on a branch, and
			 * arrange as a list of mutations.
			 */
			init_gametes( nsam, posit, seglst[seg].ptree, tt, 
					segsit, ns, npos, np, list );
			make_gametes( nsam, posit, seglst[seg].ptree, tt, 
					segsit, ns, npos, np, list );
			/*
			 * free memory for a coalescent tree
			 */
			free( seglst[seg].ptree );
			/*
			 * increment the total number of segregating sites.
			 */
			ns += segsit;
			np += npos;
		}
	/*
	 * when the number of SNPs is assigned
	 */
	}else {
printf("you shouldn't come here!!\n");
exit(0);

		pk = (double *)malloc( (size_t)(nsegs*sizeof(double)) );
		ss = (int *)malloc((size_t)(nsegs*sizeof(int)));
		if( (pk==NULL) || (ss==NULL) ){
			if( pk!=NULL )
				free( pk );
			if( ss!=NULL )
				free( ss );
			perror("malloc error. gensam.2");
			exit(0);
		}

		tt = 0.0 ;
		for( seg=0, k=0; k<nsegs; seg=seglst[seg].next, k++) { 
			end = ( k<nsegs-1 ? seglst[seglst[seg].next].beg -1 : nsites-1 );
			start = seglst[seg].beg ;
			len = end - start + 1 ;
			tseg = len/(double)nsites ;
			pk[k] = ttime(seglst[seg].ptree,nsam)*tseg ;
			tt += pk[k] ;
		}
		for (k=0;k<nsegs;k++)
			pk[k] /= tt ;
		(void)mnmial( segsites, nsegs, pk, ss );
		ns = 0 ;
		for( seg=0, k=0; k<nsegs; seg=seglst[seg].next, k++) { 
			end = ( k<nsegs-1 ? seglst[seglst[seg].next].beg -1 : nsites-1 );
			start = seglst[seg].beg ;
			len = end - start + 1 ;
			tseg = len/(double)nsites;
			make_gametes(nsam,posit,seglst[seg].ptree,tt*pk[k]/tseg, 
					ss[k], ns, npos, np, list);

			free(seglst[seg].ptree) ;
			//locate(ss[k],start*nsinv, len*nsinv,posit+ns);   
			locate(ss[k],start, len,posit+ns);   
			ns += ss[k] ;
		}
		free(pk);
		free(ss);

	}
	for(i=0;i<nsam;i++)
		list[i][np] = '\0' ;

	return( np ) ;
}
/*
 * end of gensam
 */


/* ----------------------------------------------------
 * the followings are subfunctions used in this code 
 * ----------------------------------------------------*/

/*
 * this function enlarges "list".
 */
void	biggerlist( int nsam, char **list ){

	int	i, j;

	if( list==NULL ){
		perror( "realloc error. bigger" );
		exit(0);
	}
	for( i=0; i<nsam; i++){
		if( list[i]==NULL ){
			perror( "realloc error. bigger" );
			exit(0);
		}
		if( (list[i] = (char *)realloc( list[i], maxsites*sizeof(char) ))==NULL ){
			for( j=0; j<i; j++){
				if( list[j]!=NULL ){
					free( list[j] );
				}
			}
			perror( "realloc error. bigger" );
			exit(0);
		}
		printf("list realloced in biggerlist\n");
	}
}
	   


/* 
 * allocates memory space for gametes (character strings) 
 */
char	**cmatrix( int nsam, int len ){

	int	i;
	char	**m;

	if( ! ( m = (char **) malloc( (size_t)nsam*sizeof( char* ) ) ) ){
		perror("alloc error in cmatrix") ;
		exit(0);
	}

	for( i=0; i<nsam; i++) {
		if( ! ( m[i] = (char *) malloc( (size_t) len*sizeof( char ) ))){
			perror("alloc error in cmatric. 2");
			exit(0);
		}
	}
	return( m );
}

/*
 * a function for sorting.
 */

void	order( int n, long pbuf[] ){

        int	gap, i, j;
        long	temp;

	for( gap= n/2; gap>0; gap /= 2){
       		for( i=gap; i<n; i++){
			for( j=i-gap; j>=0 && DBL_EPSILON < pbuf[j]-pbuf[j+gap]; j -=gap) {
				temp = pbuf[j];
				pbuf[j] = pbuf[j+gap];
				pbuf[j+gap] = temp;
			}
		}
	}
}

/*
 * generate a vector of randon number.
 */
void	ranvec( int n, long len, long pbuf[] ){

	int	i;

	for(i=0; i<n; i++)
		pbuf[i] = (long)(ran1()*len);

}

void	ordran(	int n, long len, long pbuf[] ){

	ranvec( n, len, pbuf );
	order( n, pbuf );
}

int	locate( int n, long beg, long len, long *ptr ){

	int	i,/* lpos=-1,*/ npos;
	long	lpos=-1;

	ordran( n, len, ptr );
	for(i=0; i<n; i++)
		ptr[i] = beg + ptr[i];
		
	npos=0;	
	lpos=-1;
	for(i=0; i<n; i++){
		if(ptr[i]!=lpos){
			npos++;
			lpos=ptr[i];
		}else{
		}
	}
	return npos;
}


// real position
// |
// |              /
//4|       ______/
// |      /hhhhhh
//2|  ___/
// | /hhh       h: hotspot
// |/_____________________
// 0  2 4  7   12  vertual position
//
// eg.
// position of hotspot	2, 4
// relative hotness	3, 6
int	v2r_position( long *pposition, int nhot, struct hotspt *hot ){

	int	i, r, gap=0, diff;
	long	vpos=*pposition, pos;

	gap=0;
	diff=0;
	for ( i=0; i<nhot; i++ ){
		if( vpos <= hot[i].posit+gap ){
			pos=vpos-gap;
			r=1;
			break;
		}else if( vpos <= hot[i].posit + gap + hot[i].ratio-1 ){
			pos=hot[i].posit;
			r=0;
			break;
		}else{
			gap+=hot[i].ratio-1;
		}
	}
	if( i==nhot ){
		pos=vpos-gap;
		r=1;
	}

	*pposition=pos;
	return r;
}

long	v2r_len( long *pstart, long *pend, int nhot, struct hotspt *hot ){

	int	r;
	long	rstart, rend, len;

	r= v2r_position( pstart, nhot, hot );
	(void)v2r_position( pend, nhot, hot );

	if( *pstart<*pend ){
		if( r==0 ){ *pstart+=1; }
		len=*pend-*pstart+1;

	}else if( *pstart==*pend ){
		if( r==1 ){ len=1; }
		else { len=0; }
	}else{
		perror("something wrong in v2r_len"); exit(0);
	}

	return len;
}
	
/* 
 * pickb : 
 * returns a random branch from the tree. 
 * The probability of picking a particular branch is proportional to its duration. 
 * "tt" is total time in tree.
 */

int	pickb( int nsam, struct node *ptree, double tt ){

	double	x, y;
	int	i;

	x = ran1()*tt;
	for( i=0, y=0; i < 2*nsam-2 ; i++) {
		y += (ptree + (ptree+i)->abv )->time - (ptree+i)->time ;
		if( y >= x )
			return( i ) ;
	}
	return( i );
}

/*
 * tdesn : 
 * returns 1 if tip is a descendant of node in *ptree, otherwise 0. 
 */

int	tdesn( struct node *ptree, int tip, int node ){

	int	k;

	for( k= tip ; k < node ; k = (ptree+k)->abv )
		;
	if( k==node )
		return(1);
	else
		return(0);
}


/*
 * make_gametes:
 * (1) decides a branch where mutation falls,
 * (2) assign "1" for all descendants of the branch.
 *     non-descendants are "0".
 */
// original
//#define STATE1 '1'
//#define STATE2 '0'
//
// modified and moved to top of this code 
//#define NSTATE	2
//char	snp[4]={'0','1','2','3'};

int	snp2int( char nucleotide ){

	switch( nucleotide ){
		case '0':
			return 0;
		case '1':
			return 1;
		case '2':
			return 2;
		case '3':
			return 3;
		default:
			perror("no such nucleotide");
			break;
	}
}

void	init_gametes( int nsam, long *posit, struct node *ptree, 
		double tt, int newsites, int ns, int newpos, int np, char **list ){

	int	tip, j, k;
	int		r;


	k = np;
	for(  j=ns; j< ns+newsites ;  j++ ) {
		// start with random nucleotide sequence
		//r = (int)(ran1()*NSTATE);
		// start with 0
		r = 0;

		if( j>ns ){
			if( posit[j]==posit[j-1] )
				continue;
		}

		for( tip=0; tip < nsam ; tip++) {
			list[tip][k] = snp[r];
		}
		k++;
	}
}

void	make_gametes( int nsam, long *posit, struct node *ptree, 
		double tt, int newsites, int ns, int newpos, int np, char **list ){

	int	tip, j, k, node, 
		sans, r;

	k=np;
	for(  j=ns; j< ns+newsites ;  j++ ) {
		/*
		 * pick up a branch where mutation falls.
		 */
		node = pickb( nsam, ptree, tt);
		/*
		 * take one of three 
		 */
		//r = (int)(ran1()*(NSTATE-1));
		r = (int)(ran1()*(nstates-1));
		// if the position of the mutation is the same as previous one,
		// change the state at the same position,
		// otherwise increment the position and change the state of mutation.
		if( j>ns ){
			if( posit[j]!=posit[j-1] ) k++;
		}
		for( tip=0; tip < nsam ; tip++) {
			if( tdesn(ptree, tip, node)==1 ){
				list[tip][k] = snp[(r+1+snp2int(list[tip][k]))%nstates];
			}
		}
	}
}

/*
 * ttime.c : 
 * Returns the total time in the tree, *ptree, with nsam tips. 
 */

double	ttime( struct node *ptree, int nsam ){

	double	t;
	int	i;

	t = (ptree + 2*nsam-2) -> time ;

	for( i=nsam; i< 2*nsam-1 ; i++){
		t += (ptree + i)-> time ;

	}

	return(t);
}

/* pick2()  */

int	pick2( int n, int *i, int *j ){

	*i = (int)(n*ran1());
	*j=*i;
	while( *j == *i ){
		*j=(int)( n*ran1() ); 
	}
	return(0) ;
}

int	mnmial( int n, int nclass, double p[], int rv[] ){

	double	x, s;
	int	i, j=0;

	for(i=0; i<nclass; i++)
		rv[i]=0;

	for(i=0; i<n ; i++) {
		x = ran1();
		j=0;
		s = p[0];
		while( (DBL_EPSILON < x-s) && ( j<(nclass-1) ) )
			s += p[++j];
		rv[j]++;
	}
	return(j);
}

/* 
 * returns random number which follows Gaussian distribution.
 * a slight modification of crecipes version 
 */

double	gasdev( double m, double v ){

	static int	iset=0;
	static double	gset;
	double	fac, r, v1, v2;

	if(iset == 0){
		do {
			v1=2.0*ran1()-1.0;
			v2=2.0*ran1()-1.0;
			r=v1*v1+v2*v2;
		} while (r >= 1.0);
		fac=sqrt(-2.0*log(r)/r);
		gset= v1*fac;
		iset=1;
		return( m + sqrt(v)*v2*fac );
	}else{
		iset=0;
		return( m + sqrt(v)*gset ) ;
	}
}

/*
 * poisso:
 * returns (int) random number which follows Posisson distribution with mean "u".
 */
int	poisso( double u ){

	double	cump, ru, p;
	int	i=1;

	if( DBL_EPSILON < u-30. )
		return( (int)(0.5 + gasdev(u,u)) );
	ru = ran1();
	p = exp(-u);
	if( DBL_EPSILON < p - ru ) 
		return(0);
	cump = p;
	
	while( DBL_EPSILON < ru - ( cump += (p *= u/i ) ) )
		i++;
	return(i);
}


/* -------
 * END
 * -------*/
