# Supplementary material for: mbs: modifying Hudson's ms software to generate samples of DNA sequences with a biallelic site under selection
Source: BMC Bioinformatics. 2009 May 30;10:166. doi: 10.1186/1471-2105-10-166 (PMC2693440; doi:10.1186/1471-2105-10-166)
Supplement: Additional file 1 — mbs source code and readme file. The compressed source code and the readme file for mbs. [file 1471-2105-10-166-S1.zip › SourceFile_TeshimaInnan/my.h]

/*
 * $Id: my.h,v 1.7 2008/07/09 05:50:16 kmteshima Exp $
 */


// for ms.c
#define	MAX_SITE	10000
#define	SITESINC	MAX_SITE
struct node{
	int	abv;
	int	ndes;
	double	time;
} *ptree1, *ptree2;

struct segl{
	long	beg;
	struct node	*ptree;
	int	next;
};

struct hotspt{
	long	posit;
	int	ratio;
};


//streec.c
//#define SEGINC 5000
#define SEGINC MAX_SITE*MAX_SITE
//#define CHRINC 5000
#define CHRINC MAX_SITE*MAX_SITE
#define BUFFERSIZE (256+1)

#define	N0	10000 //(1*NA) //220000
#define T	(0./(4.*N0))

#define H	(0.5) //dominance

#define	SCALE	(4.*N0)
#define	MAX_TRAJ_LEN (20*SCALE)
#define	MAX_SIM_LEN (100*SCALE)
#define	TACC (1./(4*SCALE*10))


// un-used???
#define NL putchar('\n')
#define MIN(x, y) ( DBL_EPSILON<(y)-(x) ? (x) : (y) )
#define ERROR(message) fprintf(stderr,message),NL,exit(0)
