# Supplementary material for: mbs: modifying Hudson's ms software to generate samples of DNA sequences with a biallelic site under selection
Source: BMC Bioinformatics. 2009 May 30;10:166. doi: 10.1186/1471-2105-10-166 (PMC2693440; doi:10.1186/1471-2105-10-166)
Supplement: Additional file 1 — mbs source code and readme file. The compressed source code and the readme file for mbs. [file 1471-2105-10-166-S1.zip › SourceFile_TeshimaInnan/rand_mt32.c]

/*
 * $Id: rand_mt32.c,v 1.1 2008/06/25 05:55:59 kmteshima Exp $
 */

#include <stdio.h>
#include <stdlib.h>
#include <time.h>

/* Parameters for Mersenne Twister*/
/* Period parameters */  
#define N 624
#define M 397
#define MATRIX_A 0x9908b0dfUL   /* constant vector a */
#define UPPER_MASK 0x80000000UL /* most significant w-r bits */
#define LOWER_MASK 0x7fffffffUL /* least significant r bits */

static unsigned long mt[N]; /* the array for the state vector  */
static int mti=N+1; /* mti==N+1 means mt[N] is not initialized */
/* Parameters for Mersenne Twister --- end */


double	ran1(){

	double genrand_real2(void); /* random number on [0,1)-real-interval */
       	return( genrand_real2() );
}               


void seedit( char *flag ){

	FILE	*pf;
	unsigned long	initseed;
	void	init_genrand(unsigned long );
	time_t	timer;
	int	i;
	char	s[256];


	if( flag[0] == 's' ) {
		if( (pf = fopen("seed.txt","w"))==NULL ){
			fprintf(stderr, "Couldn't open file 'seed.txt'.\n");
			exit(1);
		}

		time(&timer);
//		timer=110;
		initseed=(unsigned long)timer;
		init_genrand(initseed);
//		fprintf(pf, "\n\nseed is generated at --- %s", ctime(&timer) );    
		fprintf(pf, "seed is:\n%lu\n", initseed );    

		fclose(pf);

	}else if( flag[0] == 'e' ){
		if( (pf = fopen("seed.txt","a"))==NULL ){
			fprintf(stderr, "Couldn't open file 'seed.txt'.\n");
			exit(1);
		}

		time(&timer);
		fprintf(pf, "\nProgram ends at -------- %s", ctime(&timer) );    
		fprintf(pf, "mt[N] is:\n" );    
		for(i=0;i<N;i++)fprintf(pf, "%d\t%lu\n", i,mt[i] );    
		fprintf(pf, "\n" );    
		fprintf(pf, "mti is:\n%d\n", mti );    

		fclose(pf);

	}else if( flag[0] == 'w' ){
		if( (pf = fopen("seed_tmp.txt","w"))==NULL ){
			fprintf(stderr, "Couldn't open file 'seed.txt'.\n");
			exit(1);
		}
		for(i=0;i<N;i++)fprintf(pf, "%ld\n", mt[i] );    
		fprintf(pf, "%d\n", mti );    
		fclose(pf);

	}else if( flag[0] == 'r' ){
		if( (pf = fopen("seed_tmp.txt","r"))==NULL ){
			fprintf(stderr, "Couldn't open file 'seed.txt'.\n");
			exit(1);
		}
		i=0;
		while( fgets(s, 256, pf)!=NULL ){

//			if(i<N){printf("%lu\n", atol(s)); }
//			else{	printf("%d\n", atoi(s)); }
			if(i<N){mt[i]=atol(s); }
			else{	mti=atoi(s); }
			
			i++;
		}
		fclose(pf);
	}
}


/* 
   A C-program for MT19937, with initialization improved 2002/1/26.
   Coded by Takuji Nishimura and Makoto Matsumoto.

   Before using, initialize the state by using init_genrand(seed)  
   or init_by_array(init_key, key_length).

   Copyright (C) 1997 - 2002, Makoto Matsumoto and Takuji Nishimura,
   All rights reserved.                          

	......

   Any feedback is very welcome.
   http://www.math.sci.hiroshima-u.ac.jp/~m-mat/MT/emt.html
   email: m-mat @ math.sci.hiroshima-u.ac.jp (remove space)
*/

//#include <stdio.h>

/* Period parameters */  
//#define N 624
//#define M 397
//#define MATRIX_A 0x9908b0dfUL   /* constant vector a */
//#define UPPER_MASK 0x80000000UL /* most significant w-r bits */
//#define LOWER_MASK 0x7fffffffUL /* least significant r bits */

//static unsigned long mt[N]; /* the array for the state vector  */
//static int mti=N+1; /* mti==N+1 means mt[N] is not initialized */

/* initializes mt[N] with a seed */
void init_genrand(unsigned long s)
{
    mt[0]= s & 0xffffffffUL;
    for (mti=1; mti<N; mti++) {
        mt[mti] = 
	    (1812433253UL * (mt[mti-1] ^ (mt[mti-1] >> 30)) + mti); 
        /* See Knuth TAOCP Vol2. 3rd Ed. P.106 for multiplier. */
        /* In the previous versions, MSBs of the seed affect   */
        /* only MSBs of the array mt[].                        */
        /* 2002/01/09 modified by Makoto Matsumoto             */
        mt[mti] &= 0xffffffffUL;
        /* for >32 bit machines */
    }
}

/* initialize by an array with array-length */
/* init_key is the array for initializing keys */
/* key_length is its length */
/* slight change for C++, 2004/2/26 */
void init_by_array(unsigned long init_key[], int key_length)
{
    int i, j, k;
    init_genrand(19650218UL);
    i=1; j=0;
    k = (N>key_length ? N : key_length);
    for (; k; k--) {
        mt[i] = (mt[i] ^ ((mt[i-1] ^ (mt[i-1] >> 30)) * 1664525UL))
          + init_key[j] + j; /* non linear */
        mt[i] &= 0xffffffffUL; /* for WORDSIZE > 32 machines */
        i++; j++;
        if (i>=N) { mt[0] = mt[N-1]; i=1; }
        if (j>=key_length) j=0;
    }
    for (k=N-1; k; k--) {
        mt[i] = (mt[i] ^ ((mt[i-1] ^ (mt[i-1] >> 30)) * 1566083941UL))
          - i; /* non linear */
        mt[i] &= 0xffffffffUL; /* for WORDSIZE > 32 machines */
        i++;
        if (i>=N) { mt[0] = mt[N-1]; i=1; }
    }

    mt[0] = 0x80000000UL; /* MSB is 1; assuring non-zero initial array */ 
}

/* generates a random number on [0,0xffffffff]-interval */
unsigned long genrand_int32(void)
{
    unsigned long y;
    static unsigned long mag01[2]={0x0UL, MATRIX_A};
    /* mag01[x] = x * MATRIX_A  for x=0,1 */

    if (mti >= N) { /* generate N words at one time */
        int kk;

        if (mti == N+1)   /* if init_genrand() has not been called, */
            init_genrand(5489UL); /* a default initial seed is used */

        for (kk=0;kk<N-M;kk++) {
            y = (mt[kk]&UPPER_MASK)|(mt[kk+1]&LOWER_MASK);
            mt[kk] = mt[kk+M] ^ (y >> 1) ^ mag01[y & 0x1UL];
        }
        for (;kk<N-1;kk++) {
            y = (mt[kk]&UPPER_MASK)|(mt[kk+1]&LOWER_MASK);
            mt[kk] = mt[kk+(M-N)] ^ (y >> 1) ^ mag01[y & 0x1UL];
        }
        y = (mt[N-1]&UPPER_MASK)|(mt[0]&LOWER_MASK);
        mt[N-1] = mt[M-1] ^ (y >> 1) ^ mag01[y & 0x1UL];

        mti = 0;
    }
  
    y = mt[mti++];

    /* Tempering */
    y ^= (y >> 11);
    y ^= (y << 7) & 0x9d2c5680UL;
    y ^= (y << 15) & 0xefc60000UL;
    y ^= (y >> 18);

    return y;
}

/* generates a random number on [0,0x7fffffff]-interval */
long genrand_int31(void)
{
    return (long)(genrand_int32()>>1);
}

/* generates a random number on [0,1]-real-interval */
double genrand_real1(void)
{
    return genrand_int32()*(1.0/4294967295.0); 
    /* divided by 2^32-1 */ 
}

/* generates a random number on [0,1)-real-interval */
double genrand_real2(void)
{
    return genrand_int32()*(1.0/4294967296.0); 
    /* divided by 2^32 */
}

/* generates a random number on (0,1)-real-interval */
double genrand_real3(void)
{
    return (((double)genrand_int32()) + 0.5)*(1.0/4294967296.0); 
    /* divided by 2^32 */
}

/* generates a random number on [0,1) with 53-bit resolution*/
double genrand_res53(void) 
{ 
    unsigned long a=genrand_int32()>>5, b=genrand_int32()>>6; 
    return(a*67108864.0+b)*(1.0/9007199254740992.0); 
} 
/* These real versions are due to Isaku Wada, 2002/01/09 added */

/* Sample program 
int main(void)
{
    int i;
    unsigned long init[4]={0x123, 0x234, 0x345, 0x456}, length=4;
    init_by_array(init, length);
    printf("1000 outputs of genrand_int32()\n");
    for (i=0; i<1000; i++) {
      printf("%10lu ", genrand_int32());
      if (i%5==4) printf("\n");
    }
    printf("\n1000 outputs of genrand_real2()\n");
    for (i=0; i<1000; i++) {
      printf("%10.8f ", genrand_real2());
      if (i%5==4) printf("\n");
    }
    return 0;
}
*/
