# Supplementary material for: mbs: modifying Hudson's ms software to generate samples of DNA sequences with a biallelic site under selection
Source: BMC Bioinformatics. 2009 May 30;10:166. doi: 10.1186/1471-2105-10-166 (PMC2693440; doi:10.1186/1471-2105-10-166)
Supplement: Additional file 1 — mbs source code and readme file. The compressed source code and the readme file for mbs. [file 1471-2105-10-166-S1.zip › SourceFile_TeshimaInnan/traj_0.dat]

0.	0.03	1.	0.75
0.03	0.04	1.	0.7
0.04	0.06	1.	0.65
0.06	0.08	1.	0.62
0.08	0.1	1.	0.45
0.1	0.14	0.5	0.45
0.14	0.16	0.5	0.35
0.16	0.2	0.5	0.45
0.2	0.24	0.25	0.45
0.24	0.26	0.25	0.5
0.26	0.3	0.25	0.45
0.3	0.33	0.5	0.45
0.33	0.34	0.5	0.2
0.34	0.35	0.5	0.05
0.35	999.	0.5	0.0
