# Supplementary material for: mbs: modifying Hudson's ms software to generate samples of DNA sequences with a biallelic site under selection
Source: BMC Bioinformatics. 2009 May 30;10:166. doi: 10.1186/1471-2105-10-166 (PMC2693440; doi:10.1186/1471-2105-10-166)
Supplement: Additional file 1 — mbs source code and readme file. The compressed source code and the readme file for mbs. [file 1471-2105-10-166-S1.zip › SourceFile_TeshimaInnan/traj_1.dat]

0.000000	0.005000	1.000000	0.523586
0.005000	0.014000	1.000000	0.472380
0.014000	0.024500	1.000000	0.533142
0.024500	0.031750	1.000000	0.473360
0.031750	0.033250	1.000000	0.423155
0.033250	0.035500	1.000000	0.479436
0.035500	0.038500	1.000000	0.426811
0.038500	0.040500	1.000000	0.485533
0.040500	0.076250	1.000000	0.536929
0.076250	0.091500	1.000000	0.596937
0.091500	0.094750	1.000000	0.661496
0.094750	0.100000	1.000000	0.610475
0.100000	0.102500	0.500000	0.628158
0.102500	0.107250	0.500000	0.577644
0.107250	0.108250	0.500000	0.629110
0.108250	0.110250	0.500000	0.682259
0.110250	0.114250	0.500000	0.619945
0.114250	0.117500	0.500000	0.556168
0.117500	0.119500	0.500000	0.607279
0.119500	0.122250	0.500000	0.552665
0.122250	0.124000	0.500000	0.501179
0.124000	0.132500	0.500000	0.444241
0.132500	0.134000	0.500000	0.499580
0.134000	0.135500	0.500000	0.449576
0.135500	0.136750	0.500000	0.389312
0.136750	0.138500	0.500000	0.442051
0.138500	0.146250	0.500000	0.498226
0.146250	0.150000	0.500000	0.562044
0.150000	0.152750	0.500000	0.510100
0.152750	0.158250	0.500000	0.438263
0.158250	0.159500	0.500000	0.385496
0.159500	0.162250	0.500000	0.452309
0.162250	0.163750	0.500000	0.390896
0.163750	0.164500	0.500000	0.336721
0.164500	0.167750	0.500000	0.389699
0.167750	0.169750	0.500000	0.333790
0.169750	0.173250	0.500000	0.399960
0.173250	0.174250	0.500000	0.462266
0.174250	0.176500	0.500000	0.527429
0.176500	0.179000	0.500000	0.457650
0.179000	0.188000	0.500000	0.404972
0.188000	0.191500	0.500000	0.343209
0.191500	0.192500	0.500000	0.397987
0.192500	0.195000	0.500000	0.326763
0.195000	0.198000	0.500000	0.382741
0.198000	0.200000	0.500000	0.331234
0.200000	0.200500	0.250000	0.346049
0.200500	0.202250	0.250000	0.412260
0.202250	0.207750	0.250000	0.477041
0.207750	0.208500	0.250000	0.551739
0.208500	0.209000	0.250000	0.497074
0.209000	0.213750	0.250000	0.431070
0.213750	0.214250	0.250000	0.482573
0.214250	0.217250	0.250000	0.425705
0.217250	0.219500	0.250000	0.477855
0.219500	0.220750	0.250000	0.528568
0.220750	0.222000	0.250000	0.597816
0.222000	0.222500	0.250000	0.541332
0.222500	0.225250	0.250000	0.601882
0.225250	0.231750	0.250000	0.546593
0.231750	0.235500	0.250000	0.600462
0.235500	0.242000	0.250000	0.521958
0.242000	0.243500	0.250000	0.599157
0.243500	0.244750	0.250000	0.545174
0.244750	0.246250	0.250000	0.608695
0.246250	0.247250	0.250000	0.551383
0.247250	0.251250	0.250000	0.488612
0.251250	0.252000	0.250000	0.435913
0.252000	0.253000	0.250000	0.377725
0.253000	0.254000	0.250000	0.429369
0.254000	0.256000	0.250000	0.493167
0.256000	0.257250	0.250000	0.439114
0.257250	0.257750	0.250000	0.385077
0.257750	0.259000	0.250000	0.435471
0.259000	0.261000	0.250000	0.375066
0.261000	0.261750	0.250000	0.431544
0.261750	0.262500	0.250000	0.372769
0.262500	0.263250	0.250000	0.436084
0.263250	0.266000	0.250000	0.502307
0.266000	0.268000	0.250000	0.569613
0.268000	0.269750	0.250000	0.513745
0.269750	0.273250	0.250000	0.436886
0.273250	0.275750	0.250000	0.385118
0.275750	0.280500	0.250000	0.316363
0.280500	0.282750	0.250000	0.253466
0.282750	0.283750	0.250000	0.189371
0.283750	0.285750	0.250000	0.255485
0.285750	0.288000	0.250000	0.191012
0.288000	0.288750	0.250000	0.140530
0.288750	0.291000	0.250000	0.079270
0.291000	0.294250	0.250000	0.017063
0.294250	0.300000	0.250000	0.068614
0.300000	0.271000	0.250000	0.016567
0.271000	0.283500	0.250000	0.067004
0.283500	0.285250	0.250000	0.126506
0.285250	0.286750	0.250000	0.179538
0.286750	0.290500	0.250000	0.126041
0.290500	0.293000	0.250000	0.194560
0.293000	0.295500	0.250000	0.129264
0.295500	0.300000	0.250000	0.068614
0.300000	0.262500	0.250000	0.016258
0.262500	0.265500	0.250000	0.069006
0.265500	0.267500	0.250000	0.119081
0.267500	0.275750	0.250000	0.056267
0.275750	0.279000	0.250000	0.107924
0.279000	0.282250	0.250000	0.168405
0.282250	0.285250	0.250000	0.241613
0.285250	0.288500	0.250000	0.179504
0.288500	0.289250	0.250000	0.229889
0.289250	0.292750	0.250000	0.169368
0.292750	0.294500	0.250000	0.117981
0.294500	0.296000	0.250000	0.184971
0.296000	0.296750	0.250000	0.123880
0.296750	0.300000	0.250000	0.068614
0.300000	0.310000	0.500000	0.092968
0.310000	0.311750	0.500000	0.153816
0.311750	0.320750	0.500000	0.103286
0.320750	0.340500	0.500000	0.052661
0.340500	0.350000	0.500000	0.001000
0.350000	999.000000	0.500000	0.000000
