# Supplementary material for: mbs: modifying Hudson's ms software to generate samples of DNA sequences with a biallelic site under selection
Source: BMC Bioinformatics. 2009 May 30;10:166. doi: 10.1186/1471-2105-10-166 (PMC2693440; doi:10.1186/1471-2105-10-166)
Supplement: Additional file 1 — mbs source code and readme file. The compressed source code and the readme file for mbs. [file 1471-2105-10-166-S1.zip › SourceFile_TeshimaInnan/Trajectory/eg_BS/trajBS_0.dat]

0.000000	0.005250	1.000000	0.609807
0.005250	0.013750	1.000000	0.559137
0.013750	0.019000	1.000000	0.504506
0.019000	0.044000	1.000000	0.451924
0.044000	0.047750	1.000000	0.397780
0.047750	0.050500	1.000000	0.456172
0.050500	0.061250	1.000000	0.397746
0.061250	0.066750	1.000000	0.451983
0.066750	0.069250	1.000000	0.386899
0.069250	0.077500	1.000000	0.323468
0.077500	0.085750	1.000000	0.378691
0.085750	0.119000	1.000000	0.442795
0.119000	0.127250	1.000000	0.493125
0.127250	0.150750	1.000000	0.546726
0.150750	0.180500	1.000000	0.495423
0.180500	0.184750	1.000000	0.442513
0.184750	0.187500	1.000000	0.494788
0.187500	0.193750	1.000000	0.435903
0.193750	0.201750	1.000000	0.489571
0.201750	0.204250	1.000000	0.425346
0.204250	0.213000	1.000000	0.480742
0.213000	0.217250	1.000000	0.545736
0.217250	0.219250	1.000000	0.481777
0.219250	0.221250	1.000000	0.542521
0.221250	0.226000	1.000000	0.593219
0.226000	0.231250	1.000000	0.654170
0.231250	0.234250	1.000000	0.603160
0.234250	0.239500	1.000000	0.536243
0.239500	0.243500	1.000000	0.473211
0.243500	0.250000	1.000000	0.535026
0.250000	0.255250	1.000000	0.480356
0.255250	0.258500	1.000000	0.429180
0.258500	0.263500	1.000000	0.479263
0.263500	0.265500	1.000000	0.529962
0.265500	0.269500	1.000000	0.476545
0.269500	0.271000	1.000000	0.534798
0.271000	0.275000	1.000000	0.481638
0.275000	0.276750	1.000000	0.534553
0.276750	0.278250	1.000000	0.593500
0.278250	0.291750	1.000000	0.541454
0.291750	0.295000	1.000000	0.593287
0.295000	0.304750	1.000000	0.542154
0.304750	0.310250	1.000000	0.599352
0.310250	0.312250	1.000000	0.547283
0.312250	0.315500	1.000000	0.495224
0.315500	0.321750	1.000000	0.441564
0.321750	0.325750	1.000000	0.389071
0.325750	0.330750	1.000000	0.325003
0.330750	0.338250	1.000000	0.375046
0.338250	0.350000	1.000000	0.432322
0.350000	0.353000	1.000000	0.485355
0.353000	0.361250	1.000000	0.539015
0.361250	0.374250	1.000000	0.488271
0.374250	0.376500	1.000000	0.546912
0.376500	0.391000	1.000000	0.494976
0.391000	0.404500	1.000000	0.442517
0.404500	0.411000	1.000000	0.384561
0.411000	0.414000	1.000000	0.333671
0.414000	0.419000	1.000000	0.383836
0.419000	0.420500	1.000000	0.319064
0.420500	0.422250	1.000000	0.373479
0.422250	0.428750	1.000000	0.427151
0.428750	0.446750	1.000000	0.376994
0.446750	0.449000	1.000000	0.429675
0.449000	0.450250	1.000000	0.486140
0.450250	0.466500	1.000000	0.432985
0.466500	0.470500	1.000000	0.495935
0.470500	0.472250	1.000000	0.548890
0.472250	0.476500	1.000000	0.602602
0.476500	0.479250	1.000000	0.548031
0.479250	0.487500	1.000000	0.600600
0.487500	0.489000	1.000000	0.545379
0.489000	0.490250	1.000000	0.495180
0.490250	0.492750	1.000000	0.440309
0.492750	0.506250	1.000000	0.493039
0.506250	0.508750	1.000000	0.550471
0.508750	0.510000	1.000000	0.601581
0.510000	0.517250	1.000000	0.549896
0.517250	0.522000	1.000000	0.498892
0.522000	0.528000	1.000000	0.444826
0.528000	0.530500	1.000000	0.496051
0.530500	0.535750	1.000000	0.557688
0.535750	0.541000	1.000000	0.616235
0.541000	0.560250	1.000000	0.561249
0.560250	0.562250	1.000000	0.495536
0.562250	0.563750	1.000000	0.439756
0.563750	0.565750	1.000000	0.372994
0.565750	0.573500	1.000000	0.437065
0.573500	0.575750	1.000000	0.492134
0.575750	0.587250	1.000000	0.545586
0.587250	0.590250	1.000000	0.603051
0.590250	0.593750	1.000000	0.548511
0.593750	0.600250	1.000000	0.495270
0.600250	0.605250	1.000000	0.547305
0.605250	0.612000	1.000000	0.485628
0.612000	0.614000	1.000000	0.544563
0.614000	0.620250	1.000000	0.493672
0.620250	0.632500	1.000000	0.553666
0.632500	0.636750	1.000000	0.603749
0.636750	0.638250	1.000000	0.659936
0.638250	0.650500	1.000000	0.711439
0.650500	0.653000	1.000000	0.660936
0.653000	0.658500	1.000000	0.712223
0.658500	0.666250	1.000000	0.650222
0.666250	0.678750	1.000000	0.599686
0.678750	0.686500	1.000000	0.531844
0.686500	0.692250	1.000000	0.469433
0.692250	0.697250	1.000000	0.520390
0.697250	0.713500	1.000000	0.585920
0.713500	0.715000	1.000000	0.524295
0.715000	0.728250	1.000000	0.576897
0.728250	0.731000	1.000000	0.521666
0.731000	0.733250	1.000000	0.576124
0.733250	0.738000	1.000000	0.525976
0.738000	0.741500	1.000000	0.583042
0.741500	0.747750	1.000000	0.638108
0.747750	0.757750	1.000000	0.584909
0.757750	0.765750	1.000000	0.643964
0.765750	0.767250	1.000000	0.584247
0.767250	0.788750	1.000000	0.643690
0.788750	0.793250	1.000000	0.579225
0.793250	0.795750	1.000000	0.634534
0.795750	0.798250	1.000000	0.583235
0.798250	0.801250	1.000000	0.522805
0.801250	0.803250	1.000000	0.574736
0.803250	0.805750	1.000000	0.511399
0.805750	0.814000	1.000000	0.461248
0.814000	0.820250	1.000000	0.406524
0.820250	0.824500	1.000000	0.459874
0.824500	0.838250	1.000000	0.512607
0.838250	0.850750	1.000000	0.445334
0.850750	0.854000	1.000000	0.510370
0.854000	0.858750	1.000000	0.452611
0.858750	0.864000	1.000000	0.399305
0.864000	0.870250	1.000000	0.346047
0.870250	0.874500	1.000000	0.291747
0.874500	0.877500	1.000000	0.349073
0.877500	0.879750	1.000000	0.409031
0.879750	0.883250	1.000000	0.345698
0.883250	0.885750	1.000000	0.289996
0.885750	0.889750	1.000000	0.224295
0.889750	0.895250	1.000000	0.287089
0.895250	0.901500	1.000000	0.339013
0.901500	0.902500	1.000000	0.389906
0.902500	0.908750	1.000000	0.441303
0.908750	0.913750	1.000000	0.496584
0.913750	0.916750	1.000000	0.548238
0.916750	0.920000	1.000000	0.496525
0.920000	0.922250	1.000000	0.546794
0.922250	0.925250	1.000000	0.478373
0.925250	0.927250	1.000000	0.423932
0.927250	0.937250	1.000000	0.369043
0.937250	0.943500	1.000000	0.419938
0.943500	0.948000	1.000000	0.474182
0.948000	0.951250	1.000000	0.526390
0.951250	0.954500	1.000000	0.580674
0.954500	0.966500	1.000000	0.530353
0.966500	0.980000	1.000000	0.585021
0.980000	0.992750	1.000000	0.529900
0.992750	0.996000	1.000000	0.473067
0.996000	0.998750	1.000000	0.527602
0.998750	1.003500	1.000000	0.472431
1.003500	1.024250	1.000000	0.417165
1.024250	1.025250	1.000000	0.468063
1.025250	1.027000	1.000000	0.408473
1.027000	1.028500	1.000000	0.462815
1.028500	1.039250	1.000000	0.515190
1.039250	1.047500	1.000000	0.574004
1.047500	1.068250	1.000000	0.519322
1.068250	1.072250	1.000000	0.464331
1.072250	1.075250	1.000000	0.408492
1.075250	1.077750	1.000000	0.465654
1.077750	1.085750	1.000000	0.516207
1.085750	1.099500	1.000000	0.462203
1.099500	1.109500	1.000000	0.409397
1.109500	1.121500	1.000000	0.462381
1.121500	1.122500	1.000000	0.412176
1.122500	1.123750	1.000000	0.361615
1.123750	1.126250	1.000000	0.414648
1.126250	1.143750	1.000000	0.471040
1.143750	1.149000	1.000000	0.416600
1.149000	1.150250	1.000000	0.476375
1.150250	1.158750	1.000000	0.423305
1.158750	1.162750	1.000000	0.475803
1.162750	1.164500	1.000000	0.536242
1.164500	1.171750	1.000000	0.588359
1.171750	1.172750	1.000000	0.650624
1.172750	1.178750	1.000000	0.600193
1.178750	1.184500	1.000000	0.539979
1.184500	1.185500	1.000000	0.479003
1.185500	1.192750	1.000000	0.537692
1.192750	1.201000	1.000000	0.589839
1.201000	1.205000	1.000000	0.534584
1.205000	1.211750	1.000000	0.482124
1.211750	1.217000	1.000000	0.428153
1.217000	1.221000	1.000000	0.486324
1.221000	1.228250	1.000000	0.433709
1.228250	1.236500	1.000000	0.381404
1.236500	1.238000	1.000000	0.327053
1.238000	1.242500	1.000000	0.385821
1.242500	1.244000	1.000000	0.439543
1.244000	1.250250	1.000000	0.386397
1.250250	1.253750	1.000000	0.333423
1.253750	1.262000	1.000000	0.388262
1.262000	1.266500	1.000000	0.450404
1.266500	1.290000	1.000000	0.387181
1.290000	1.302750	1.000000	0.442587
1.302750	1.306000	1.000000	0.391592
1.306000	1.313750	1.000000	0.325724
1.313750	1.319500	1.000000	0.379499
1.319500	1.320750	1.000000	0.327328
1.320750	1.335250	1.000000	0.387145
1.335250	1.343750	1.000000	0.448946
1.343750	1.350500	1.000000	0.512816
1.350500	1.357250	1.000000	0.462686
1.357250	1.366250	1.000000	0.523054
1.366250	1.369250	1.000000	0.471825
1.369250	1.371250	1.000000	0.524590
1.371250	1.384000	1.000000	0.467952
1.384000	1.391750	1.000000	0.520350
1.391750	1.397500	1.000000	0.587658
1.397500	1.406250	1.000000	0.532441
1.406250	1.428500	1.000000	0.583522
1.428500	1.434250	1.000000	0.533046
1.434250	1.439750	1.000000	0.584410
1.439750	1.443000	1.000000	0.532976
1.443000	1.467250	1.000000	0.474910
1.467250	1.484500	1.000000	0.540792
1.484500	1.486750	1.000000	0.490401
1.486750	1.493750	1.000000	0.431762
1.493750	1.507000	1.000000	0.378183
1.507000	1.509250	1.000000	0.434636
1.509250	1.515750	1.000000	0.484815
1.515750	1.518000	1.000000	0.539495
1.518000	1.520250	1.000000	0.591403
1.520250	1.522750	1.000000	0.540941
1.522750	1.529500	1.000000	0.593171
1.529500	1.532000	1.000000	0.650463
1.532000	1.534000	1.000000	0.598089
1.534000	1.536250	1.000000	0.543862
1.536250	1.540250	1.000000	0.492145
1.540250	1.542750	1.000000	0.546702
1.542750	1.548000	1.000000	0.490587
1.548000	1.557250	1.000000	0.434680
1.557250	1.559750	1.000000	0.492202
1.559750	1.569000	1.000000	0.542671
1.569000	1.573250	1.000000	0.488103
1.573250	1.586750	1.000000	0.539940
1.586750	1.596250	1.000000	0.488530
1.596250	1.601000	1.000000	0.546257
1.601000	1.611500	1.000000	0.598202
1.611500	1.620000	1.000000	0.541404
1.620000	1.629000	1.000000	0.606522
1.629000	1.636000	1.000000	0.554302
1.636000	1.657750	1.000000	0.503943
1.657750	1.662250	1.000000	0.563607
1.662250	1.665000	1.000000	0.621225
1.665000	1.671750	1.000000	0.570241
1.671750	1.680250	1.000000	0.625444
1.680250	1.692500	1.000000	0.574362
1.692500	1.698250	1.000000	0.518505
1.698250	1.702000	1.000000	0.466959
1.702000	1.709750	1.000000	0.405802
1.709750	1.716000	1.000000	0.349356
1.716000	1.720250	1.000000	0.404783
1.720250	1.728750	1.000000	0.349546
1.728750	1.744500	1.000000	0.411646
1.744500	1.749500	1.000000	0.356576
1.749500	1.752500	1.000000	0.408215
1.752500	1.757000	1.000000	0.460780
1.757000	1.760750	1.000000	0.409818
1.760750	1.769750	1.000000	0.349084
1.769750	1.788500	1.000000	0.297808
1.788500	1.791000	1.000000	0.244306
1.791000	1.798000	1.000000	0.305670
1.798000	1.802000	1.000000	0.368820
1.802000	1.804500	1.000000	0.423970
1.804500	1.806250	1.000000	0.474907
1.806250	1.810000	1.000000	0.418576
1.810000	1.816250	1.000000	0.478486
1.816250	1.819250	1.000000	0.539201
1.819250	1.820250	1.000000	0.590998
1.820250	1.825000	1.000000	0.538735
1.825000	1.828000	1.000000	0.475632
1.828000	1.832000	1.000000	0.417740
1.832000	1.835000	1.000000	0.352847
1.835000	1.837500	1.000000	0.297952
1.837500	1.847750	1.000000	0.349274
1.847750	1.855250	1.000000	0.404069
1.855250	1.857750	1.000000	0.353824
1.857750	1.871750	1.000000	0.302030
1.871750	1.874750	1.000000	0.354319
1.874750	1.878750	1.000000	0.299827
1.878750	1.886500	1.000000	0.239557
1.886500	1.895250	1.000000	0.185917
1.895250	1.900500	1.000000	0.238599
1.900500	1.906750	1.000000	0.294644
1.906750	1.910250	1.000000	0.349838
1.910250	1.914000	1.000000	0.414180
1.914000	1.915750	1.000000	0.468656
1.915750	1.917750	1.000000	0.525918
1.917750	1.921750	1.000000	0.462472
1.921750	1.935000	1.000000	0.515800
1.935000	1.938500	1.000000	0.452374
1.938500	1.945250	1.000000	0.504673
1.945250	1.953500	1.000000	0.449655
1.953500	1.966250	1.000000	0.518352
1.966250	1.969000	1.000000	0.463324
1.969000	1.981000	1.000000	0.395824
1.981000	1.983500	1.000000	0.455305
1.983500	1.985250	1.000000	0.403345
1.985250	1.986500	1.000000	0.454083
1.986500	1.999000	1.000000	0.511559
1.999000	2.004000	1.000000	0.571753
2.004000	2.007750	1.000000	0.622576
2.007750	2.014000	1.000000	0.572289
2.014000	2.017500	1.000000	0.514447
2.017500	2.023750	1.000000	0.458133
2.023750	2.032500	1.000000	0.520653
2.032500	2.037500	1.000000	0.467272
2.037500	2.048000	1.000000	0.521656
2.048000	2.048750	1.000000	0.572385
2.048750	2.059250	1.000000	0.517241
2.059250	2.061500	1.000000	0.462042
2.061500	2.065250	1.000000	0.516264
2.065250	2.080250	1.000000	0.462217
2.080250	2.084250	1.000000	0.515755
2.084250	2.087000	1.000000	0.573162
2.087000	2.096750	1.000000	0.518218
2.096750	2.098500	1.000000	0.452492
2.098500	2.109250	1.000000	0.505920
2.109250	2.120500	1.000000	0.452422
2.120500	2.124250	1.000000	0.503448
2.124250	2.134500	1.000000	0.566303
2.134500	2.145250	1.000000	0.512514
2.145250	2.152000	1.000000	0.574605
2.152000	2.153750	1.000000	0.522938
2.153750	2.160250	1.000000	0.591307
2.160250	2.162250	1.000000	0.534299
2.162250	2.166500	1.000000	0.483528
2.166500	2.174750	1.000000	0.544096
2.174750	2.179000	1.000000	0.490173
2.179000	2.190750	1.000000	0.424996
2.190750	2.195250	1.000000	0.373584
2.195250	2.203750	1.000000	0.426521
2.203750	2.213250	1.000000	0.485550
2.213250	2.216750	1.000000	0.536685
2.216750	2.226750	1.000000	0.590667
2.226750	2.230250	1.000000	0.533694
2.230250	2.240500	1.000000	0.481099
2.240500	2.246500	1.000000	0.415824
2.246500	2.257000	1.000000	0.359885
2.257000	2.259500	1.000000	0.413246
2.259500	2.263750	1.000000	0.348632
2.263750	2.268250	1.000000	0.295043
2.268250	2.269750	1.000000	0.238257
2.269750	2.279500	1.000000	0.299801
2.279500	2.315750	1.000000	0.366436
2.315750	2.326000	1.000000	0.416523
2.326000	2.331000	1.000000	0.356179
2.331000	2.341000	1.000000	0.416640
2.341000	2.355500	1.000000	0.471557
2.355500	2.360750	1.000000	0.418747
2.360750	2.364500	1.000000	0.356363
2.364500	2.367750	1.000000	0.410995
2.367750	2.372250	1.000000	0.349991
2.372250	2.375250	1.000000	0.403801
2.375250	2.387500	1.000000	0.462850
2.387500	2.394750	1.000000	0.403011
2.394750	2.405750	1.000000	0.345131
2.405750	2.410500	1.000000	0.399400
2.410500	2.432500	1.000000	0.451321
2.432500	2.460000	1.000000	0.399640
2.460000	2.468000	1.000000	0.450339
2.468000	2.477500	1.000000	0.508421
2.477500	2.484750	1.000000	0.455823
2.484750	2.500250	1.000000	0.512700
2.500250	2.509250	1.000000	0.450495
2.509250	2.521500	1.000000	0.392702
2.521500	2.526250	1.000000	0.445017
2.526250	2.529500	1.000000	0.503327
2.529500	2.538750	1.000000	0.443830
2.538750	2.539750	1.000000	0.392642
2.539750	2.557750	1.000000	0.447025
2.557750	2.560750	1.000000	0.510428
2.560750	2.563250	1.000000	0.456651
2.563250	2.570250	1.000000	0.402205
2.570250	2.591000	1.000000	0.464597
2.591000	2.593250	1.000000	0.515819
2.593250	2.612500	1.000000	0.451094
2.612500	2.646750	1.000000	0.508207
2.646750	2.651750	1.000000	0.456048
2.651750	2.654250	1.000000	0.506275
2.654250	2.658500	1.000000	0.566853
2.658500	2.662000	1.000000	0.618972
2.662000	2.673000	1.000000	0.673008
2.673000	2.676250	1.000000	0.739402
2.676250	2.682750	1.000000	0.794187
2.682750	2.704000	1.000000	0.730254
2.704000	2.713750	1.000000	0.677793
2.713750	2.719000	1.000000	0.624371
2.719000	2.730000	1.000000	0.565702
2.730000	2.738750	1.000000	0.511827
2.738750	2.743250	1.000000	0.576375
2.743250	2.748250	1.000000	0.521756
2.748250	2.757000	1.000000	0.466729
2.757000	2.758750	1.000000	0.517208
2.758750	2.767500	1.000000	0.573135
2.767500	2.775000	1.000000	0.625199
2.775000	2.792000	1.000000	0.566681
2.792000	2.797000	1.000000	0.617493
2.797000	2.823750	1.000000	0.668498
2.823750	2.826500	1.000000	0.608387
2.826500	2.828750	1.000000	0.555412
2.828750	2.830500	1.000000	0.501054
2.830500	2.832250	1.000000	0.554709
2.832250	2.863750	1.000000	0.492352
2.863750	2.870750	1.000000	0.441704
2.870750	2.880750	1.000000	0.494506
2.880750	2.886000	1.000000	0.439426
2.886000	2.890250	1.000000	0.495957
2.890250	2.895250	1.000000	0.445429
2.895250	2.897750	1.000000	0.391124
2.897750	2.924250	1.000000	0.448663
2.924250	2.941000	1.000000	0.499483
2.941000	2.946000	1.000000	0.449462
2.946000	2.949250	1.000000	0.397955
2.949250	2.979000	1.000000	0.452237
2.979000	2.985000	1.000000	0.512584
2.985000	2.992750	1.000000	0.456623
2.992750	2.995500	1.000000	0.406521
2.995500	3.000000	1.000000	0.465036
3.000000	3.013750	1.000000	0.516277
3.013750	3.016750	1.000000	0.572137
3.016750	3.026750	1.000000	0.626190
3.026750	3.030500	1.000000	0.686231
3.030500	3.039750	1.000000	0.634001
3.039750	3.058500	1.000000	0.686559
3.058500	3.066500	1.000000	0.737460
3.066500	3.082750	1.000000	0.795491
3.082750	3.090750	1.000000	0.742213
3.090750	3.093750	1.000000	0.690177
3.093750	3.101750	1.000000	0.635236
3.101750	3.108250	1.000000	0.581069
3.108250	3.114750	1.000000	0.530069
3.114750	3.118000	1.000000	0.479922
3.118000	3.127000	1.000000	0.425689
3.127000	3.133750	1.000000	0.478598
3.133750	3.140500	1.000000	0.532116
3.140500	3.153000	1.000000	0.481623
3.153000	3.158750	1.000000	0.534894
3.158750	3.167250	1.000000	0.479173
3.167250	3.169500	1.000000	0.530956
3.169500	3.172000	1.000000	0.591530
3.172000	3.178000	1.000000	0.538447
3.178000	3.199500	1.000000	0.481004
3.199500	3.209750	1.000000	0.535856
3.209750	3.215500	1.000000	0.474786
3.215500	3.222750	1.000000	0.524892
3.222750	3.227250	1.000000	0.471187
3.227250	3.229250	1.000000	0.416575
3.229250	3.233750	1.000000	0.361997
3.233750	3.236750	1.000000	0.308010
3.236750	3.242500	1.000000	0.358704
3.242500	3.251500	1.000000	0.409910
3.251500	3.257250	1.000000	0.462910
3.257250	3.276000	1.000000	0.514187
3.276000	3.279000	1.000000	0.461530
3.279000	3.280500	1.000000	0.520797
3.280500	3.287000	1.000000	0.574634
3.287000	3.299250	1.000000	0.628147
3.299250	3.301000	1.000000	0.574821
3.301000	3.305500	1.000000	0.517647
3.305500	3.312250	1.000000	0.575191
3.312250	3.315000	1.000000	0.641200
3.315000	3.321500	1.000000	0.578596
3.321500	3.325500	1.000000	0.518837
3.325500	3.332500	1.000000	0.466953
3.332500	3.334250	1.000000	0.410780
3.334250	3.355750	1.000000	0.352878
3.355750	3.360250	1.000000	0.294295
3.360250	3.367000	1.000000	0.347548
3.367000	3.370500	1.000000	0.404666
3.370500	3.372750	1.000000	0.351649
3.372750	3.373500	1.000000	0.298080
3.373500	3.386500	1.000000	0.349909
3.386500	3.392000	1.000000	0.299397
3.392000	3.397750	1.000000	0.350392
3.397750	3.418500	1.000000	0.405495
3.418500	3.423250	1.000000	0.353180
3.423250	3.437750	1.000000	0.301285
3.437750	3.453250	1.000000	0.356253
3.453250	3.455750	1.000000	0.412179
3.455750	3.459250	1.000000	0.349912
3.459250	3.469250	1.000000	0.413359
3.469250	3.477750	1.000000	0.350756
3.477750	3.479000	1.000000	0.294501
3.479000	3.487250	1.000000	0.347521
3.487250	3.491000	1.000000	0.288616
3.491000	3.495250	1.000000	0.343487
3.495250	3.499000	1.000000	0.280409
3.499000	3.502000	1.000000	0.332175
3.502000	3.505250	1.000000	0.274613
3.505250	3.508750	1.000000	0.333375
3.508750	3.518500	1.000000	0.281287
3.518500	3.522500	1.000000	0.218118
3.522500	3.539000	1.000000	0.272594
3.539000	3.544750	1.000000	0.218246
3.544750	3.547000	1.000000	0.163452
3.547000	3.553500	1.000000	0.217763
3.553500	3.555000	1.000000	0.276048
3.555000	3.566500	1.000000	0.329335
3.566500	3.568750	1.000000	0.386387
3.568750	3.573500	1.000000	0.439554
3.573500	3.582750	1.000000	0.493203
3.582750	3.587000	1.000000	0.440986
3.587000	3.610750	1.000000	0.492515
3.610750	3.611750	1.000000	0.544605
3.611750	3.612750	1.000000	0.596121
3.612750	3.621000	1.000000	0.539145
3.621000	3.625500	1.000000	0.487275
3.625500	3.627000	1.000000	0.539015
3.627000	3.633500	1.000000	0.485974
3.633500	3.642000	1.000000	0.537284
3.642000	3.644250	1.000000	0.592637
3.644250	3.650000	1.000000	0.650051
3.650000	3.654000	1.000000	0.700670
3.654000	3.659000	1.000000	0.646665
3.659000	3.662750	1.000000	0.590113
3.662750	3.668000	1.000000	0.647297
3.668000	3.675000	1.000000	0.589613
3.675000	3.678500	1.000000	0.527744
3.678500	3.683250	1.000000	0.580242
3.683250	3.685000	1.000000	0.516117
3.685000	3.690500	1.000000	0.579028
3.690500	3.694500	1.000000	0.522766
3.694500	3.704500	1.000000	0.588071
3.704500	3.709500	1.000000	0.642234
3.709500	3.710750	1.000000	0.587436
3.710750	3.717000	1.000000	0.531394
3.717000	3.739500	1.000000	0.478284
3.739500	3.743500	1.000000	0.424631
3.743500	3.750250	1.000000	0.485566
3.750250	3.752750	1.000000	0.539339
3.752750	3.772000	1.000000	0.592286
3.772000	3.778750	1.000000	0.649485
3.778750	3.795750	1.000000	0.699850
3.795750	3.814000	1.000000	0.757061
3.814000	3.819250	1.000000	0.697740
3.819250	3.832000	1.000000	0.633466
3.832000	3.833000	1.000000	0.685795
3.833000	3.840000	1.000000	0.630059
3.840000	3.842000	1.000000	0.690493
3.842000	3.845000	1.000000	0.742053
3.845000	3.851250	1.000000	0.795306
3.851250	3.853250	1.000000	0.739220
3.853250	3.855500	1.000000	0.794782
3.855500	3.869500	1.000000	0.737547
3.869500	3.875250	1.000000	0.679450
3.875250	3.877250	1.000000	0.627756
3.877250	3.882250	1.000000	0.569598
3.882250	3.887000	1.000000	0.519410
3.887000	3.894000	1.000000	0.579825
3.894000	3.900750	1.000000	0.513636
3.900750	3.902250	1.000000	0.567054
3.902250	3.905750	1.000000	0.508720
3.905750	3.914500	1.000000	0.451894
3.914500	3.916750	1.000000	0.395620
3.916750	3.919500	1.000000	0.333457
3.919500	3.925500	1.000000	0.273867
3.925500	3.934000	1.000000	0.216276
3.934000	3.943500	1.000000	0.158546
3.943500	3.949500	1.000000	0.211180
3.949500	3.959000	1.000000	0.157325
3.959000	3.966000	1.000000	0.101901
3.966000	3.981500	1.000000	0.050779
3.981500	4.000000	1.000000	0.000500
4.000000	999.000000	1.000000	0.000000
