# Supplementary material for: mbs: modifying Hudson's ms software to generate samples of DNA sequences with a biallelic site under selection
Source: BMC Bioinformatics. 2009 May 30;10:166. doi: 10.1186/1471-2105-10-166 (PMC2693440; doi:10.1186/1471-2105-10-166)
Supplement: Additional file 1 — mbs source code and readme file. The compressed source code and the readme file for mbs. [file 1471-2105-10-166-S1.zip › SourceFile_TeshimaInnan/Trajectory/eg_BS/trajBS_1.dat]

0.000000	0.002500	1.000000	0.626550
0.002500	0.012000	1.000000	0.576449
0.012000	0.015750	1.000000	0.526329
0.015750	0.017250	1.000000	0.472421
0.017250	0.022000	1.000000	0.524881
0.022000	0.024500	1.000000	0.471077
0.024500	0.030000	1.000000	0.420364
0.030000	0.033750	1.000000	0.362903
0.033750	0.045750	1.000000	0.312885
0.045750	0.048750	1.000000	0.363606
0.048750	0.051500	1.000000	0.308886
0.051500	0.062750	1.000000	0.364655
0.062750	0.066000	1.000000	0.307671
0.066000	0.074000	1.000000	0.366545
0.074000	0.076250	1.000000	0.424783
0.076250	0.081000	1.000000	0.482750
0.081000	0.097000	1.000000	0.538142
0.097000	0.100250	1.000000	0.594246
0.100250	0.102000	1.000000	0.656837
0.102000	0.105000	1.000000	0.605909
0.105000	0.108750	1.000000	0.553831
0.108750	0.115250	1.000000	0.496199
0.115250	0.119250	1.000000	0.557592
0.119250	0.125000	1.000000	0.501129
0.125000	0.130000	1.000000	0.447782
0.130000	0.131500	1.000000	0.393096
0.131500	0.133500	1.000000	0.457637
0.133500	0.137500	1.000000	0.395696
0.137500	0.146250	1.000000	0.453710
0.146250	0.149000	1.000000	0.403193
0.149000	0.155250	1.000000	0.462964
0.155250	0.157500	1.000000	0.523024
0.157500	0.159000	1.000000	0.578307
0.159000	0.170250	1.000000	0.524539
0.170250	0.175000	1.000000	0.472908
0.175000	0.176750	1.000000	0.527592
0.176750	0.184500	1.000000	0.476327
0.184500	0.196750	1.000000	0.411578
0.196750	0.201500	1.000000	0.470245
0.201500	0.202500	1.000000	0.412134
0.202500	0.209000	1.000000	0.464231
0.209000	0.213000	1.000000	0.401325
0.213000	0.216500	1.000000	0.457627
0.216500	0.218250	1.000000	0.507934
0.218250	0.251500	1.000000	0.453685
0.251500	0.257000	1.000000	0.514124
0.257000	0.261250	1.000000	0.459061
0.261250	0.265000	1.000000	0.402851
0.265000	0.270250	1.000000	0.347697
0.270250	0.273500	1.000000	0.400028
0.273500	0.279000	1.000000	0.349422
0.279000	0.283250	1.000000	0.406705
0.283250	0.294250	1.000000	0.346774
0.294250	0.298250	1.000000	0.285945
0.298250	0.314250	1.000000	0.234896
0.314250	0.328000	1.000000	0.180188
0.328000	0.341500	1.000000	0.122033
0.341500	0.366500	1.000000	0.173240
0.366500	0.373750	1.000000	0.226749
0.373750	0.380000	1.000000	0.277036
0.380000	0.388000	1.000000	0.334550
0.388000	0.389750	1.000000	0.269299
0.389750	0.393750	1.000000	0.322435
0.393750	0.396750	1.000000	0.375414
0.396750	0.404000	1.000000	0.435035
0.404000	0.409500	1.000000	0.486361
0.409500	0.420500	1.000000	0.543229
0.420500	0.423750	1.000000	0.492345
0.423750	0.426750	1.000000	0.435026
0.426750	0.432000	1.000000	0.488330
0.432000	0.436250	1.000000	0.551716
0.436250	0.447250	1.000000	0.501473
0.447250	0.453500	1.000000	0.566937
0.453500	0.457000	1.000000	0.502796
0.457000	0.461750	1.000000	0.552988
0.461750	0.472250	1.000000	0.605361
0.472250	0.474000	1.000000	0.664452
0.474000	0.477000	1.000000	0.612180
0.477000	0.483500	1.000000	0.560880
0.483500	0.499000	1.000000	0.502519
0.499000	0.518500	1.000000	0.554360
0.518500	0.520000	1.000000	0.502589
0.520000	0.526500	1.000000	0.559774
0.526500	0.534250	1.000000	0.505039
0.534250	0.539750	1.000000	0.560205
0.539750	0.541500	1.000000	0.502040
0.541500	0.545250	1.000000	0.449748
0.545250	0.547000	1.000000	0.501383
0.547000	0.548500	1.000000	0.553872
0.548500	0.556000	1.000000	0.604653
0.556000	0.559500	1.000000	0.660204
0.559500	0.563000	1.000000	0.599006
0.563000	0.565000	1.000000	0.543952
0.565000	0.571750	1.000000	0.603350
0.571750	0.575250	1.000000	0.660959
0.575250	0.586750	1.000000	0.713791
0.586750	0.588000	1.000000	0.655467
0.588000	0.600750	1.000000	0.718224
0.600750	0.610750	1.000000	0.661595
0.610750	0.613250	1.000000	0.607836
0.613250	0.622750	1.000000	0.543696
0.622750	0.627500	1.000000	0.482113
0.627500	0.631000	1.000000	0.415584
0.631000	0.633750	1.000000	0.470152
0.633750	0.636250	1.000000	0.534668
0.636250	0.639250	1.000000	0.478550
0.639250	0.641000	1.000000	0.533482
0.641000	0.646500	1.000000	0.590889
0.646500	0.647500	1.000000	0.534450
0.647500	0.653000	1.000000	0.482735
0.653000	0.657250	1.000000	0.533620
0.657250	0.665250	1.000000	0.478990
0.665250	0.672750	1.000000	0.529683
0.672750	0.674250	1.000000	0.583392
0.674250	0.680250	1.000000	0.515974
0.680250	0.691000	1.000000	0.464140
0.691000	0.695000	1.000000	0.520350
0.695000	0.696000	1.000000	0.576156
0.696000	0.702500	1.000000	0.525356
0.702500	0.704750	1.000000	0.464838
0.704750	0.708000	1.000000	0.515604
0.708000	0.714250	1.000000	0.567882
0.714250	0.719750	1.000000	0.517566
0.719750	0.734250	1.000000	0.570768
0.734250	0.735750	1.000000	0.511062
0.735750	0.737500	1.000000	0.450696
0.737500	0.743000	1.000000	0.386946
0.743000	0.747750	1.000000	0.330028
0.747750	0.753500	1.000000	0.385548
0.753500	0.773750	1.000000	0.439361
0.773750	0.777750	1.000000	0.498526
0.777750	0.801750	1.000000	0.443799
0.801750	0.803500	1.000000	0.496910
0.803500	0.805000	1.000000	0.433060
0.805000	0.808000	1.000000	0.371787
0.808000	0.822000	1.000000	0.314071
0.822000	0.832000	1.000000	0.366592
0.832000	0.835750	1.000000	0.424617
0.835750	0.839750	1.000000	0.371952
0.839750	0.841500	1.000000	0.320863
0.841500	0.848750	1.000000	0.378031
0.848750	0.856750	1.000000	0.322386
0.856750	0.858000	1.000000	0.271114
0.858000	0.861250	1.000000	0.324255
0.861250	0.867750	1.000000	0.374995
0.867750	0.869500	1.000000	0.426523
0.869500	0.875750	1.000000	0.373948
0.875750	0.876750	1.000000	0.425034
0.876750	0.880500	1.000000	0.372150
0.880500	0.890250	1.000000	0.321973
0.890250	0.899000	1.000000	0.377907
0.899000	0.900500	1.000000	0.429399
0.900500	0.905250	1.000000	0.375630
0.905250	0.908750	1.000000	0.320387
0.908750	0.911500	1.000000	0.375216
0.911500	0.917750	1.000000	0.425859
0.917750	0.923750	1.000000	0.480223
0.923750	0.938500	1.000000	0.535000
0.938500	0.946000	1.000000	0.587180
0.946000	0.952250	1.000000	0.536185
0.952250	0.958250	1.000000	0.593408
0.958250	0.977250	1.000000	0.543318
0.977250	0.981250	1.000000	0.491192
0.981250	0.982250	1.000000	0.549492
0.982250	0.997500	1.000000	0.489711
0.997500	1.005250	1.000000	0.434905
1.005250	1.007000	1.000000	0.488556
1.007000	1.018250	1.000000	0.541739
1.018250	1.021000	1.000000	0.591944
1.021000	1.028750	1.000000	0.537877
1.028750	1.042750	1.000000	0.487766
1.042750	1.050750	1.000000	0.545946
1.050750	1.053750	1.000000	0.487941
1.053750	1.055000	1.000000	0.544588
1.055000	1.067500	1.000000	0.492423
1.067500	1.070000	1.000000	0.551211
1.070000	1.073000	1.000000	0.604504
1.073000	1.085000	1.000000	0.548324
1.085000	1.086500	1.000000	0.497776
1.086500	1.088000	1.000000	0.547852
1.088000	1.090500	1.000000	0.484171
1.090500	1.103500	1.000000	0.432908
1.103500	1.117750	1.000000	0.498465
1.117750	1.128000	1.000000	0.441236
1.128000	1.142250	1.000000	0.390244
1.142250	1.151500	1.000000	0.333640
1.151500	1.158500	1.000000	0.272988
1.158500	1.161500	1.000000	0.324712
1.161500	1.168000	1.000000	0.378247
1.168000	1.182000	1.000000	0.313552
1.182000	1.193750	1.000000	0.364791
1.193750	1.224750	1.000000	0.314487
1.224750	1.237750	1.000000	0.262816
1.237750	1.255250	1.000000	0.316391
1.255250	1.261750	1.000000	0.370039
1.261750	1.273750	1.000000	0.424749
1.273750	1.276500	1.000000	0.367814
1.276500	1.280750	1.000000	0.313645
1.280750	1.283250	1.000000	0.366164
1.283250	1.284500	1.000000	0.419536
1.284500	1.295000	1.000000	0.469667
1.295000	1.304000	1.000000	0.528346
1.304000	1.305250	1.000000	0.582425
1.305250	1.316250	1.000000	0.529806
1.316250	1.317750	1.000000	0.590927
1.317750	1.320000	1.000000	0.643544
1.320000	1.329750	1.000000	0.592268
1.329750	1.338500	1.000000	0.527870
1.338500	1.342000	1.000000	0.579504
1.342000	1.345250	1.000000	0.638601
1.345250	1.347000	1.000000	0.588271
1.347000	1.355000	1.000000	0.643285
1.355000	1.358250	1.000000	0.589615
1.358250	1.362250	1.000000	0.539463
1.362250	1.364000	1.000000	0.486553
1.364000	1.367500	1.000000	0.434618
1.367500	1.369500	1.000000	0.484839
1.369500	1.377500	1.000000	0.536654
1.377500	1.383000	1.000000	0.476528
1.383000	1.384000	1.000000	0.424028
1.384000	1.385250	1.000000	0.367321
1.385250	1.390500	1.000000	0.426635
1.390500	1.392250	1.000000	0.485223
1.392250	1.397250	1.000000	0.423853
1.397250	1.400250	1.000000	0.366467
1.400250	1.402250	1.000000	0.305205
1.402250	1.403750	1.000000	0.355435
1.403750	1.416000	1.000000	0.409184
1.416000	1.421500	1.000000	0.465732
1.421500	1.448500	1.000000	0.415168
1.448500	1.455500	1.000000	0.476073
1.455500	1.456750	1.000000	0.527077
1.456750	1.460750	1.000000	0.580018
1.460750	1.482500	1.000000	0.639989
1.482500	1.485000	1.000000	0.696791
1.485000	1.510250	1.000000	0.636840
1.510250	1.512750	1.000000	0.582734
1.512750	1.522750	1.000000	0.531562
1.522750	1.525750	1.000000	0.472055
1.525750	1.528250	1.000000	0.420534
1.528250	1.543750	1.000000	0.473176
1.543750	1.546750	1.000000	0.536718
1.546750	1.549000	1.000000	0.587099
1.549000	1.558500	1.000000	0.532661
1.558500	1.560000	1.000000	0.481513
1.560000	1.569750	1.000000	0.424978
1.569750	1.574250	1.000000	0.373763
1.574250	1.576250	1.000000	0.323342
1.576250	1.591000	1.000000	0.374105
1.591000	1.596500	1.000000	0.425643
1.596500	1.616250	1.000000	0.478014
1.616250	1.622250	1.000000	0.529904
1.622250	1.625000	1.000000	0.470700
1.625000	1.627000	1.000000	0.521929
1.627000	1.630500	1.000000	0.580292
1.630500	1.635750	1.000000	0.525164
1.635750	1.638250	1.000000	0.466761
1.638250	1.640000	1.000000	0.402953
1.640000	1.647250	1.000000	0.462062
1.647250	1.649750	1.000000	0.513970
1.649750	1.651500	1.000000	0.574506
1.651500	1.659000	1.000000	0.631040
1.659000	1.663500	1.000000	0.571190
1.663500	1.684250	1.000000	0.629387
1.684250	1.686500	1.000000	0.574969
1.686500	1.689500	1.000000	0.630812
1.689500	1.695000	1.000000	0.579955
1.695000	1.698250	1.000000	0.522745
1.698250	1.702500	1.000000	0.472265
1.702500	1.710500	1.000000	0.416256
1.710500	1.723000	1.000000	0.364298
1.723000	1.725750	1.000000	0.307140
1.725750	1.744000	1.000000	0.361173
1.744000	1.748250	1.000000	0.415261
1.748250	1.753000	1.000000	0.469178
1.753000	1.754250	1.000000	0.416683
1.754250	1.756000	1.000000	0.469678
1.756000	1.760500	1.000000	0.521533
1.760500	1.767250	1.000000	0.574548
1.767250	1.771250	1.000000	0.517951
1.771250	1.779500	1.000000	0.461164
1.779500	1.788000	1.000000	0.409877
1.788000	1.790750	1.000000	0.468812
1.790750	1.801250	1.000000	0.529029
1.801250	1.806000	1.000000	0.478085
1.806000	1.812000	1.000000	0.536099
1.812000	1.817750	1.000000	0.470969
1.817750	1.827000	1.000000	0.521627
1.827000	1.838250	1.000000	0.579658
1.838250	1.848750	1.000000	0.523668
1.848750	1.852250	1.000000	0.577271
1.852250	1.854750	1.000000	0.635146
1.854750	1.860750	1.000000	0.689413
1.860750	1.869500	1.000000	0.743734
1.869500	1.871750	1.000000	0.692698
1.871750	1.879000	1.000000	0.634362
1.879000	1.882250	1.000000	0.579727
1.882250	1.895750	1.000000	0.634878
1.895750	1.916750	1.000000	0.685707
1.916750	1.925500	1.000000	0.634834
1.925500	1.930000	1.000000	0.579642
1.930000	1.933750	1.000000	0.630801
1.933750	1.950500	1.000000	0.568784
1.950500	1.956250	1.000000	0.630215
1.956250	1.987500	1.000000	0.577500
1.987500	1.995750	1.000000	0.525083
1.995750	2.004500	1.000000	0.473194
2.004500	2.016500	1.000000	0.530270
2.016500	2.018000	1.000000	0.472973
2.018000	2.024000	1.000000	0.414643
2.024000	2.031750	1.000000	0.477222
2.031750	2.048750	1.000000	0.425265
2.048750	2.050000	1.000000	0.487929
2.050000	2.052750	1.000000	0.434171
2.052750	2.058500	1.000000	0.377339
2.058500	2.072500	1.000000	0.430443
2.072500	2.075000	1.000000	0.485387
2.075000	2.079250	1.000000	0.423212
2.079250	2.091250	1.000000	0.478541
2.091250	2.092250	1.000000	0.532559
2.092250	2.093750	1.000000	0.601285
2.093750	2.102500	1.000000	0.654234
2.102500	2.103750	1.000000	0.602265
2.103750	2.115000	1.000000	0.535924
2.115000	2.120250	1.000000	0.468822
2.120250	2.129500	1.000000	0.520517
2.129500	2.134750	1.000000	0.468244
2.134750	2.142750	1.000000	0.522874
2.142750	2.155750	1.000000	0.472818
2.155750	2.158750	1.000000	0.525721
2.158750	2.163000	1.000000	0.582880
2.163000	2.168750	1.000000	0.529626
2.168750	2.173500	1.000000	0.476203
2.173500	2.185750	1.000000	0.529637
2.185750	2.190750	1.000000	0.472995
2.190750	2.193500	1.000000	0.527635
2.193500	2.201750	1.000000	0.473945
2.201750	2.205250	1.000000	0.420969
2.205250	2.215250	1.000000	0.480253
2.215250	2.219250	1.000000	0.530430
2.219250	2.221750	1.000000	0.470819
2.221750	2.229000	1.000000	0.523159
2.229000	2.230250	1.000000	0.583695
2.230250	2.250750	1.000000	0.532475
2.250750	2.252250	1.000000	0.589685
2.252250	2.256000	1.000000	0.532180
2.256000	2.264250	1.000000	0.584562
2.264250	2.281000	1.000000	0.523532
2.281000	2.283500	1.000000	0.462775
2.283500	2.291750	1.000000	0.525221
2.291750	2.300750	1.000000	0.578889
2.300750	2.310500	1.000000	0.522029
2.310500	2.318750	1.000000	0.469015
2.318750	2.333250	1.000000	0.525467
2.333250	2.347750	1.000000	0.474983
2.347750	2.358250	1.000000	0.527446
2.358250	2.361750	1.000000	0.580093
2.361750	2.371250	1.000000	0.527938
2.371250	2.372250	1.000000	0.471195
2.372250	2.374750	1.000000	0.524334
2.374750	2.380250	1.000000	0.575595
2.380250	2.382000	1.000000	0.635834
2.382000	2.384250	1.000000	0.570443
2.384250	2.385250	1.000000	0.520303
2.385250	2.396250	1.000000	0.465466
2.396250	2.408250	1.000000	0.409510
2.408250	2.415000	1.000000	0.460551
2.415000	2.423250	1.000000	0.519132
2.423250	2.427250	1.000000	0.468344
2.427250	2.431000	1.000000	0.528087
2.431000	2.433000	1.000000	0.471887
2.433000	2.435250	1.000000	0.421123
2.435250	2.437250	1.000000	0.471331
2.437250	2.455000	1.000000	0.528349
2.455000	2.456500	1.000000	0.586365
2.456500	2.458500	1.000000	0.534320
2.458500	2.465500	1.000000	0.483031
2.465500	2.472750	1.000000	0.420586
2.472750	2.475500	1.000000	0.475622
2.475500	2.485000	1.000000	0.423450
2.485000	2.493000	1.000000	0.373111
2.493000	2.495250	1.000000	0.423240
2.495250	2.498750	1.000000	0.475334
2.498750	2.500250	1.000000	0.422095
2.500250	2.502250	1.000000	0.476683
2.502250	2.512750	1.000000	0.423580
2.512750	2.515750	1.000000	0.476162
2.515750	2.526250	1.000000	0.526740
2.526250	2.531000	1.000000	0.588876
2.531000	2.532500	1.000000	0.536936
2.532500	2.542750	1.000000	0.482967
2.542750	2.547000	1.000000	0.427958
2.547000	2.552000	1.000000	0.487282
2.552000	2.556500	1.000000	0.545326
2.556500	2.559500	1.000000	0.486591
2.559500	2.562500	1.000000	0.544038
2.562500	2.564250	1.000000	0.485545
2.564250	2.569000	1.000000	0.433815
2.569000	2.571750	1.000000	0.488284
2.571750	2.579000	1.000000	0.543166
2.579000	2.583750	1.000000	0.489393
2.583750	2.593000	1.000000	0.437192
2.593000	2.597250	1.000000	0.489831
2.597250	2.604500	1.000000	0.437377
2.604500	2.612500	1.000000	0.488367
2.612500	2.620000	1.000000	0.427720
2.620000	2.636750	1.000000	0.488813
2.636750	2.641250	1.000000	0.436226
2.641250	2.652500	1.000000	0.488411
2.652500	2.655000	1.000000	0.538541
2.655000	2.657000	1.000000	0.480269
2.657000	2.660500	1.000000	0.545629
2.660500	2.664250	1.000000	0.602953
2.664250	2.675500	1.000000	0.664439
2.675500	2.680000	1.000000	0.607904
2.680000	2.689500	1.000000	0.557289
2.689500	2.701000	1.000000	0.608739
2.701000	2.706000	1.000000	0.554662
2.706000	2.708750	1.000000	0.502549
2.708750	2.717500	1.000000	0.442412
2.717500	2.762250	1.000000	0.494155
2.762250	2.765750	1.000000	0.548794
2.765750	2.775750	1.000000	0.604660
2.775750	2.778750	1.000000	0.552721
2.778750	2.790000	1.000000	0.498670
2.790000	2.791250	1.000000	0.549779
2.791250	2.795000	1.000000	0.492862
2.795000	2.800250	1.000000	0.434629
2.800250	2.806000	1.000000	0.378054
2.806000	2.811750	1.000000	0.318280
2.811750	2.822750	1.000000	0.379989
2.822750	2.829250	1.000000	0.319280
2.829250	2.830250	1.000000	0.371231
2.830250	2.850500	1.000000	0.421887
2.850500	2.853750	1.000000	0.370512
2.853750	2.857750	1.000000	0.435672
2.857750	2.866500	1.000000	0.384980
2.866500	2.868250	1.000000	0.435142
2.868250	2.872750	1.000000	0.374133
2.872750	2.880500	1.000000	0.320413
2.880500	2.882000	1.000000	0.376941
2.882000	2.898000	1.000000	0.437756
2.898000	2.899500	1.000000	0.385869
2.899500	2.904000	1.000000	0.450624
2.904000	2.906000	1.000000	0.399548
2.906000	2.918000	1.000000	0.454632
2.918000	2.919250	1.000000	0.400926
2.919250	2.924500	1.000000	0.348721
2.924500	2.934750	1.000000	0.405766
2.934750	2.936750	1.000000	0.350189
2.936750	2.951500	1.000000	0.401455
2.951500	2.952250	1.000000	0.451510
2.952250	2.958250	1.000000	0.503685
2.958250	2.967500	1.000000	0.442814
2.967500	2.973500	1.000000	0.496533
2.973500	2.984250	1.000000	0.440180
2.984250	3.003750	1.000000	0.495130
3.003750	3.007250	1.000000	0.555496
3.007250	3.015000	1.000000	0.608085
3.015000	3.018500	1.000000	0.557130
3.018500	3.032000	1.000000	0.502858
3.032000	3.037000	1.000000	0.553607
3.037000	3.038250	1.000000	0.607345
3.038250	3.043750	1.000000	0.553615
3.043750	3.058750	1.000000	0.495939
3.058750	3.061250	1.000000	0.444833
3.061250	3.069250	1.000000	0.499422
3.069250	3.073000	1.000000	0.552778
3.073000	3.092000	1.000000	0.499872
3.092000	3.096500	1.000000	0.551793
3.096500	3.101000	1.000000	0.497868
3.101000	3.103000	1.000000	0.561400
3.103000	3.109000	1.000000	0.500642
3.109000	3.110000	1.000000	0.563088
3.110000	3.117000	1.000000	0.506497
3.117000	3.124250	1.000000	0.564366
3.124250	3.129500	1.000000	0.614663
3.129500	3.131750	1.000000	0.670559
3.131750	3.137250	1.000000	0.613341
3.137250	3.143750	1.000000	0.562255
3.143750	3.146500	1.000000	0.509230
3.146500	3.149000	1.000000	0.573247
3.149000	3.155000	1.000000	0.628700
3.155000	3.163250	1.000000	0.679273
3.163250	3.171750	1.000000	0.740702
3.171750	3.174500	1.000000	0.682464
3.174500	3.176250	1.000000	0.623158
3.176250	3.183250	1.000000	0.571002
3.183250	3.186750	1.000000	0.622828
3.186750	3.188500	1.000000	0.571113
3.188500	3.199500	1.000000	0.520873
3.199500	3.207750	1.000000	0.584511
3.207750	3.215250	1.000000	0.533761
3.215250	3.217500	1.000000	0.482790
3.217500	3.218750	1.000000	0.533862
3.218750	3.234000	1.000000	0.595339
3.234000	3.236000	1.000000	0.543535
3.236000	3.237500	1.000000	0.490281
3.237500	3.240250	1.000000	0.547313
3.240250	3.245000	1.000000	0.611765
3.245000	3.250750	1.000000	0.549604
3.250750	3.255500	1.000000	0.610649
3.255500	3.260250	1.000000	0.552255
3.260250	3.263000	1.000000	0.605482
3.263000	3.270750	1.000000	0.555113
3.270750	3.272500	1.000000	0.503876
3.272500	3.277500	1.000000	0.453224
3.277500	3.280250	1.000000	0.507317
3.280250	3.289250	1.000000	0.453144
3.289250	3.294250	1.000000	0.504947
3.294250	3.296500	1.000000	0.454770
3.296500	3.300000	1.000000	0.505333
3.300000	3.303250	1.000000	0.560308
3.303250	3.306500	1.000000	0.509966
3.306500	3.315500	1.000000	0.443963
3.315500	3.320750	1.000000	0.498407
3.320750	3.324500	1.000000	0.560300
3.324500	3.326750	1.000000	0.508582
3.326750	3.331750	1.000000	0.558957
3.331750	3.333250	1.000000	0.508154
3.333250	3.334000	1.000000	0.562071
3.334000	3.336000	1.000000	0.501925
3.336000	3.338500	1.000000	0.440423
3.338500	3.340000	1.000000	0.501565
3.340000	3.341250	1.000000	0.562568
3.341250	3.343000	1.000000	0.623959
3.343000	3.350250	1.000000	0.566848
3.350250	3.358250	1.000000	0.503637
3.358250	3.362750	1.000000	0.448308
3.362750	3.364750	1.000000	0.386525
3.364750	3.369500	1.000000	0.335827
3.369500	3.372250	1.000000	0.388901
3.372250	3.387750	1.000000	0.443849
3.387750	3.402250	1.000000	0.498817
3.402250	3.416000	1.000000	0.550314
3.416000	3.422250	1.000000	0.604271
3.422250	3.428000	1.000000	0.659587
3.428000	3.435500	1.000000	0.602916
3.435500	3.450000	1.000000	0.653698
3.450000	3.464000	1.000000	0.721147
3.464000	3.481000	1.000000	0.659150
3.481000	3.484500	1.000000	0.601797
3.484500	3.486750	1.000000	0.544060
3.486750	3.493750	1.000000	0.481919
3.493750	3.498000	1.000000	0.535754
3.498000	3.506500	1.000000	0.482361
3.506500	3.510500	1.000000	0.432066
3.510500	3.515000	1.000000	0.363426
3.515000	3.525750	1.000000	0.312960
3.525750	3.544750	1.000000	0.374051
3.544750	3.547000	1.000000	0.430619
3.547000	3.552000	1.000000	0.485266
3.552000	3.553500	1.000000	0.537296
3.553500	3.560750	1.000000	0.481224
3.560750	3.563250	1.000000	0.533160
3.563250	3.565750	1.000000	0.477424
3.565750	3.577500	1.000000	0.423401
3.577500	3.579750	1.000000	0.368737
3.579750	3.581500	1.000000	0.424391
3.581500	3.585250	1.000000	0.373012
3.585250	3.591750	1.000000	0.424565
3.591750	3.598000	1.000000	0.483836
3.598000	3.603000	1.000000	0.549956
3.603000	3.607750	1.000000	0.499494
3.607750	3.613000	1.000000	0.553508
3.613000	3.621750	1.000000	0.606364
3.621750	3.625750	1.000000	0.548457
3.625750	3.627500	1.000000	0.608729
3.627500	3.646750	1.000000	0.557029
3.646750	3.660500	1.000000	0.608578
3.660500	3.667500	1.000000	0.668053
3.667500	3.682750	1.000000	0.604116
3.682750	3.689500	1.000000	0.658376
3.689500	3.695250	1.000000	0.607747
3.695250	3.697250	1.000000	0.664753
3.697250	3.701500	1.000000	0.609675
3.701500	3.710250	1.000000	0.553849
3.710250	3.713000	1.000000	0.493115
3.713000	3.716250	1.000000	0.554336
3.716250	3.720250	1.000000	0.495808
3.720250	3.726250	1.000000	0.560475
3.726250	3.742500	1.000000	0.507350
3.742500	3.747750	1.000000	0.558267
3.747750	3.768500	1.000000	0.609069
3.768500	3.774000	1.000000	0.547203
3.774000	3.786500	1.000000	0.494895
3.786500	3.793250	1.000000	0.443347
3.793250	3.796750	1.000000	0.495661
3.796750	3.811500	1.000000	0.437330
3.811500	3.814250	1.000000	0.488657
3.814250	3.817500	1.000000	0.549855
3.817500	3.823250	1.000000	0.496572
3.823250	3.836250	1.000000	0.444070
3.836250	3.843250	1.000000	0.379420
3.843250	3.853000	1.000000	0.328637
3.853000	3.858500	1.000000	0.266460
3.858500	3.860000	1.000000	0.326373
3.860000	3.861250	1.000000	0.378921
3.861250	3.864250	1.000000	0.328077
3.864250	3.875750	1.000000	0.272294
3.875750	3.880000	1.000000	0.332731
3.880000	3.893500	1.000000	0.264978
3.893500	3.898500	1.000000	0.214105
3.898500	3.924000	1.000000	0.162306
3.924000	3.928250	1.000000	0.217817
3.928250	3.931500	1.000000	0.164105
3.931500	3.938250	1.000000	0.219600
3.938250	3.948250	1.000000	0.163986
3.948250	3.964750	1.000000	0.102686
3.964750	3.977250	1.000000	0.052534
3.977250	4.000000	1.000000	0.000500
4.000000	999.000000	1.000000	0.000000
