# Supplementary material for: mbs: modifying Hudson's ms software to generate samples of DNA sequences with a biallelic site under selection
Source: BMC Bioinformatics. 2009 May 30;10:166. doi: 10.1186/1471-2105-10-166 (PMC2693440; doi:10.1186/1471-2105-10-166)
Supplement: Additional file 1 — mbs source code and readme file. The compressed source code and the readme file for mbs. [file 1471-2105-10-166-S1.zip › SourceFile_TeshimaInnan/Trajectory/eg_SW/trajectory.c]

/*
 * trajectory.c
 * $Id: trajectory.c,v 1.3 2008/07/09 05:41:36 kmteshima Exp $
 *
 */

#include <stdio.h>
#include <stdlib.h>
#include <math.h>
//#include <malloc/malloc.h>
#include <malloc.h>
#include <float.h>

#define	N0 1000
#define STEPSIZE 0.05 

double	dt,
	records[10000][4];
long	max_freq_t,
	ftime,
	nrecords=0;

double	ran1();

/* -------------
 * main function
 * -------------*/
 
int	main( void ){

	int	i, j,
		/*--- modify these variables ---*/
		howmany = 5,
		n_phase=3; 
	double	t_mutation=0.15,
		popsize[100]	={1., .25, 1.}, 
		interval[100]	={.1, .2, 999}, 
		sigma[100]	={4000.0, .0, .0}, 
		h[100]		={0.5,0.5,0.5},
		/*----------  end  -------------*/
		currf, currt, len_phase;
	void	seedit(char*);
	char	file[100];
	FILE	*fp;
	double	GetFreqGeneral( double, double, double, double, double, double, FILE* );

	seedit("s");
	for( j=0; j<howmany; j++ ){


		dt = 1./(4.*N0);
		currf=0.;
		currt=interval[n_phase-1];
		nrecords=0;

		for( i=n_phase-1; i>=0; i-- ){

			if( i>0 && t_mutation<interval[i-1] ){

				records[nrecords][0]=interval[i-1];
				records[nrecords][1]=interval[i];
				records[nrecords][2]=popsize[i];
				records[nrecords][3]=0;
				nrecords++;
				currt=interval[i-1];

			}else if( t_mutation<currt ){

				records[nrecords][0]=t_mutation;
				records[nrecords][1]=interval[i];
				records[nrecords][2]=popsize[i];
				records[nrecords][3]=0;
				nrecords++;
				currf=1./(2*N0*popsize[i]);
				currt=t_mutation;
				i++;

			}else{ 
				if( i>0 ){

					currf = GetFreqGeneral( 
						sigma[i], h[i], currf, 
						interval[i-1], currt, popsize[i], fp );
					currt = interval[i-1];
				}else{
					currf = GetFreqGeneral( 
						sigma[i], h[i], currf, 
						0, currt, popsize[i], fp );
				}
			}
		}

		sprintf( file, "traj_%d.dat", j );
		fp=fopen(file,"w");
		if(fp==NULL){ perror("cannot open output file");exit(0); }
		for( i=nrecords-1; i>=0; i-- ){
			fprintf(fp, "%f\t%f\t%f\t%f\n", 
				records[i][0], records[i][1], records[i][2], records[i][3]);
		}
		fclose( fp );
	}
	return 0;
}

/*
 * generage trajectory backward in time.
 * from curr_freq to a mutation or fixation(ancesral state).
 */
double	GetFreqGeneral( 
		double sigma, double dominance, double curr_freq, 
		double t_rec, double t_past, double f, FILE *fp ){ // Nt = f N0

	int	tt, prev_t;
	double	p, h=dominance, e_p, v_p, 
		freq, boundary, prev_p;

	double	PRS( double mean, double var );

	/*
	 * initialization
	 */
	boundary=1./(4*N0*f);
	if( curr_freq<boundary ){		
		p=0.;				// if curr_freq is too low
	}else if( 1.-boundary<curr_freq ){	
		p=1.;				// if curr_freq is too high
	}else{					
		p=curr_freq;
	}

	prev_t = 0;
	freq = prev_p = p;

	/*
	 * generate freq trajectory forward in time,
	 * if allele freq becomes less than 1/4N, the allele is lost
	 * the freq becomes more than 1-1/4N, the allele is fixed in the pop.
	 */
	for( tt=1; tt<ceil((t_past-t_rec)/dt); tt++ ){

		if( boundary<=p && p<=(1.-boundary) ){ 

			/* 1, 1+hs and 1+s*/
			e_p = 1.*sigma*p*(1.-p)*(p+h*(1.-2.*p)); // 1 means forward
			v_p = p*(1.-p)*2./f;		
			p = p + PRS( e_p*dt, v_p*dt ); 
		}

		if( p < boundary ){		// start from the beginning of the phase 
			p=curr_freq;		// derived allele has lost!!
			tt=0;
		}else if( (1.-boundary) < p ){	// derived allele fixed
			p = 1;
		}

		if((STEPSIZE<fabs(prev_p-p)) || p>=1 ){ // step size of frequency trajectory is 5%

			records[nrecords][0]=t_past-(double)tt*dt;
			records[nrecords][1]=t_past-(double)prev_t*dt;
			records[nrecords][2]=f;
			records[nrecords][3]=prev_p;
			nrecords++;

			prev_p=p;
			prev_t=tt;

			if( p>=1 ){ break; }
		}
	}

	records[nrecords][0]=t_rec;
	records[nrecords][1]=t_past-(double)prev_t*dt;
	records[nrecords][2]=f;
	records[nrecords][3]=prev_p;
	nrecords++;

	return p;
}

/*
 * generate frequency trajectory	
 */

double	PRS( double mean, double var ){

	double	p;

	p = mean + (2.*ran1()-1.)*sqrt(3.*var);
	return p;
}

/*
 * end
 */
