# Supplementary material for: mbs: modifying Hudson's ms software to generate samples of DNA sequences with a biallelic site under selection
Source: BMC Bioinformatics. 2009 May 30;10:166. doi: 10.1186/1471-2105-10-166 (PMC2693440; doi:10.1186/1471-2105-10-166)
Supplement: Additional file 1 — mbs source code and readme file. The compressed source code and the readme file for mbs. [file 1471-2105-10-166-S1.zip › SourceFile_TeshimaInnan/Trajectory/eg_SW/trajSW_0.dat]

0.000000	0.095750	1.000000	1.000000
0.095750	0.096250	1.000000	0.988837
0.096250	0.097000	1.000000	0.936248
0.097000	0.097250	1.000000	0.876619
0.097250	0.097500	1.000000	0.780374
0.097500	0.097750	1.000000	0.674816
0.097750	0.098000	1.000000	0.549781
0.098000	0.098250	1.000000	0.429412
0.098250	0.098500	1.000000	0.315805
0.098500	0.098750	1.000000	0.216018
0.098750	0.099250	1.000000	0.107032
0.099250	0.100000	1.000000	0.036934
0.100000	0.117750	0.250000	0.013383
0.117750	0.120250	0.250000	0.064179
0.120250	0.125750	0.250000	0.114482
0.125750	0.127000	0.250000	0.168609
0.127000	0.134000	0.250000	0.118188
0.134000	0.140500	0.250000	0.065007
0.140500	0.144250	0.250000	0.013519
0.144250	0.146500	0.250000	0.065275
0.146500	0.133250	0.250000	0.002615
0.133250	0.145000	0.250000	0.053140
0.145000	0.150000	0.250000	0.002000
0.150000	0.200000	0.250000	0.000000
0.200000	999.000000	1.000000	0.000000
